# Supplementary material for: Sample-Specific Perturbation of Gene Interactions Identifies Pancreatic Cancer Subtypes
Source: Int J Mol Sci. 2022 Apr 26;23(9):4792. doi: 10.3390/ijms23094792 (PMC9099782; doi:10.3390/ijms23094792)
Supplement: Supplementary file 1 [file ijms-23-04792-s001.zip › ijms-1646717-supplementary/Table S1.xlsx]

## Sheet: gene_1409_980
Supplementarpy Table S2. Genes involved in the feature edges of cancer samples
ID	Genes
1	IGLC1
2	MRPS24
3	MRPL33
4	MRPL51
5	IGKV4-1
6	MRPS15
7	CHCHD1
8	MRPL37
9	MRPL49
10	MRPS18B
11	MRPS16
12	MRPS18A
13	BRCA1
14	FANCC
15	LAT
16	MRPL54
17	BARD1
18	MRPL45
19	MRPL9
20	RAD51B
21	IGHG4
22	IGKV1-5
23	MRPL14
24	MRPL44
25	MRPL47
26	MRPL58
27	NBN
28	RBBP8
29	ATP1B1
30	EME1
31	ERAL1
32	FAAP100
33	FANCF
34	MRPL17
35	MRPL3
36	RAD51
37	SLX1A
38	BLM
39	CD3D
40	DNA2
41	ERCC4
42	MRE11
43	MRPL18
44	B3GAT2
45	EGR2
46	FAAP24
47	FANCA
48	FANCB
49	FANCD2
50	FANCE
51	FANCL
52	KAT5
53	MRPL10
54	MRPL15
55	PALB2
56	RMI2
57	ADIRF
58	BRCA2
59	DCLRE1A
60	FAAP20
61	FAN1
62	FANCI
63	FANCM
64	RAD50
65	RAD51AP1
66	RMI1
67	FANCG
68	LCK
69	DAP3
70	CD3E
71	COL7A1
72	CD79A
73	CD19
74	MRPL32
75	MRPL16
76	MRPS14
77	MRPS10
78	PIK3R2
79	IGHA2
80	EXO1
81	MRPL40
82	AREG
83	F5
84	HLA-DQB2
85	IGHM
86	IGHV4-59
87	IL2RG
88	CD22
89	MRPL39
90	TGFA
91	IGHV1-46
92	IGHV4-39
93	IGKV1-16
94	FCGR3A
95	HLA-DQA2
96	IGKV3-15
97	MRPL1
98	CD86
99	HCK
100	FCAMR
101	IGHV1-2
102	IGHV4-34
103	C4B
104	LGR5
105	IGHG3
106	IGHV3-48
107	ATP1A1
108	CNIH2
109	FCER1A
110	PAX6
111	IGHV3-11
112	MRPL30
113	MRPL35
114	CD79B
115	IGHD
116	IGHV3-53
117	IGHV2-5
118	HAUS7
119	LY96
120	MRPL50
121	IGHV2-70
122	IGHV3-13
123	ASB3
124	IGKV3-20
125	IGHV1-69
126	CSF2RB
127	IGKV1D-16
128	IGHV3-33
129	IL2RB
130	IGKV3D-20
131	NOX1
132	IGKV1-17
133	CD247
134	NRG4
135	IGKV2D-40
136	POLR2F
137	LGR6
138	CSF2RA
139	PSMC1
140	IGKV2-30
141	IGKV1D-33
142	FBXW12
143	NPHS1
144	IGHV3-30
145	IGHV3-23
146	SH3RF1
147	INHBA
148	ATM
149	IGKV3-11
150	IL2RA
151	FBXL8
152	IGKV1-39
153	IGKV5-2
154	IGHE
155	IGKV1-12
156	DLG3
157	CDC20
158	HERC3
159	FOLR1
160	TRIM50
161	WNK2
162	ANAPC1
163	CSF2
164	C4A
165	ADAM17
166	MIB2
167	IGKV2D-30
168	IGKV1D-12
169	CEP192
170	IGKV2-29
171	IGHV3-7
172	NEDD4L
173	FBXL14
174	CEP63
175	ALOX5AP
176	TRIM21
177	ARHGDIG
178	IL33
179	SFI1
180	EGF
181	CEP164
182	DTX3L
183	ARHGAP8
184	HLA-DQA1
185	GNAI3
186	CXCL12
187	CD2AP
188	BLK
189	ANAPC4
190	MRPL13
191	SPSB4
192	ANAPC15
193	RNF19B
194	EHMT1
195	IGLV6-57
196	DST
197	IGHG2
198	GFM2
199	CARD11
200	GNAQ
201	ARIH2
202	UBE2C
203	KIRREL1
204	RLIM
205	AP1M1
206	FBXW9
207	CCNF
208	IGKV1D-39
209	CD101
210	CHRM3
211	CEP70
212	RNF144B
213	MRPS23
214	UBA5
215	SIAH2
216	ARHGEF4
217	IL7R
218	TRIM41
219	AKAP9
220	FAM13A
221	TPX2
222	CD3G
223	NCK2
224	FBXO32
225	RCHY1
226	CUL1
227	APOL1
228	CUL5
229	FBXL15
230	CD28
231	FBXO22
232	IGLV1-40
233	FBXO2
234	EGFR
235	HPN
236	TRIM32
237	IGLV3-21
238	SMURF1
239	IL1RAP
240	CDK1
241	CUL3
242	BEGAIN
243	BTBD1
244	FBXO9
245	PJA1
246	PSMD6
247	CEP250
248	ESR1
249	C2
250	ITCH
251	LTB
252	SYT1
253	SOCS1
254	RNF217
255	MZT1
256	GRB14
257	SPSB1
258	ASB13
259	UBC
260	FBXO6
261	GPSM3
262	GPC3
263	CALCB
264	RBBP6
265	IGHV7-81
266	KDR
267	HERC1
268	UBB
269	ASB7
270	RPS27A
271	ACTR2
272	KLHL9
273	CASK
274	GRB10
275	CDK5RAP2
276	UBA52
277	BTBD6
278	FBXW7
279	PSMD9
280	CUL2
281	MRPL19
282	SMURF2
283	KEAP1
284	ANAPC10
285	B4GALT5
286	FGF2
287	ARHGEF18
288	GNA15
289	IGKV1-33
290	SOCS3
291	BIRC3
292	KLHL2
293	MED17
294	TRAF7
295	POM121
296	CDC26
297	ACTN4
298	BDKRB1
299	SDCCAG8
300	BLNK
301	MCF2L
302	RNF6
303	FBXO4
304	RNF130
305	FBXL7
306	FGF1
307	FBXL19
308	ADAM12
309	B3GNT3
310	ATP1A3
311	OBSCN
312	EGLN3
313	MRPS21
314	KBTBD6
315	CDCA8
316	IGF1
317	PSMA2
318	NCOA3
319	GPC6
320	BTRC
321	RNF115
322	CCP110
323	FBXL22
324	SPSB2
325	ASB6
326	MTA3
327	ANAPC7
328	CUL7
329	ANAPC5
330	GNG2
331	KLHL5
332	KRT1
333	NR5A2
334	FBXW11
335	CNTRL
336	CBL
337	KLHL13
338	TRIM37
339	PCM1
340	IGLV2-14
341	IGKV2D-28
342	KBTBD7
343	CCL5
344	FBXL20
345	PSMA6
346	RNF25
347	RNF138
348	FBXO30
349	HERC2
350	IGHG1
351	IGLV2-23
352	ERBB4
353	KLHL25
354	CEP83
355	ADAMTS14
356	RBX1
357	CD55
358	FBXO21
359	ACTN2
360	DLG2
361	CEP57
362	CDC34
363	NCK1
364	LRR1
365	GFM1
366	MPHOSPH6
367	RNF220
368	DZIP3
369	HECTD2
370	ALB
371	FZR1
372	KLHL20
373	FBXO44
374	CILP
375	NRAS
376	ASB8
377	FGFR3
378	MYLIP
379	PJA2
380	MAGI2
381	CDC27
382	CEP76
383	ACTN1
384	MED1
385	SKP2
386	SNAP25
387	FBXO17
388	FBXL5
389	RNF19A
390	HACE1
391	AP2B1
392	C5
393	ANAPC2
394	BBS1
395	IGLV7-46
396	AP2A2
397	LTN1
398	RNF123
399	HECTD1
400	KLRD1
401	KRT16
402	ANAPC13
403	KRT17
404	GDNF
405	IGLV1-51
406	DET1
407	IGLV3-25
408	AAK1
409	CDC23
410	HECW2
411	NEK2
412	LRSAM1
413	CCNB2
414	AREL1
415	OFD1
416	BIRC5
417	HES1
418	GNAI1
419	IGLC6
420	GAN
421	GCNT3
422	NPAS2
423	CTRB2
424	HOXB1
425	HOMER2
426	ASB14
427	NUP88
428	KALRN
429	GPSM1
430	FBXW10
431	KLHL22
432	FBXL12
433	RSPO3
434	NEDD4
435	FBXL3
436	MATK
437	ASB2
438	DLGAP4
439	BTC
440	CSK
441	FBXW4
442	CLASP2
443	DCTN3
444	IGLV2-8
445	AHI1
446	APLNR
447	MMP9
448	HECTD3
449	DNM3
450	TRIM4
451	RNF14
452	ACVR2B
453	FBXO27
454	SEMA6D
455	ANAPC11
456	FGFR2
457	HERC5
458	RUNX3
459	TRIM63
460	CD1A
461	CENPC
462	ASB9
463	UBA7
464	KLF4
465	CDCA5
466	PLK1
467	DIAPH1
468	DCTN5
469	MKRN1
470	NUP214
471	KBTBD8
472	ICOS
473	FBXW2
474	GLI1
475	GPR183
476	HOMER1
477	CD4
478	RNF4
479	FLRT2
480	MMP1
481	GALNT5
482	ECE2
483	CCDC22
484	HDAC2
485	FBF1
486	TRAIP
487	CLTB
488	ASB1
489	EREG
490	CXCL9
491	FBXL4
492	HAUS1
493	GNG12
494	ACVR1C
495	CTRB1
496	MDM2
497	DDX4
498	CFTR
499	LRRC41
500	EPO
501	CEP290
502	FGF10
503	PI3
504	MYL1
505	SKP1
506	LONRF1
507	IGLV2-33
508	CBLB
509	MEX3C
510	ACVR2A
511	CDC42
512	IGLC3
513	FSHB
514	APBB1IP
515	PSMC6
516	ARHGAP33
517	ARPC1A
518	CLASP1
519	MRPL24
520	C1GALT1C1
521	FBXO10
522	IGLV3-16
523	ASB12
524	CRKL
525	PODXL2
526	FYN
527	FPR3
528	ADAM10
529	PDGFRA
530	COL9A3
531	CACNB2
532	FBXO7
533	KIF5A
534	KLHL21
535	B4GALT7
536	CLTC
537	PRSS1
538	CHN2
539	IGLC2
540	RNF114
541	IKBKB
542	MTA1
543	DYNC1LI2
544	EHMT2
545	GRIN2D
546	DNM2
547	IQGAP1
548	FBXW5
549	CSNK1D
550	HBA1
551	IGLV4-69
552	IGKV2-28
553	AURKA
554	BRIP1
555	RBCK1
556	RNF34
557	HUWE1
558	CEP41
559	RNF7
560	FGF3
561	IGLV1-47
562	IL10RB
563	CENPT
564	AURKB
565	RNF41
566	FBXL16
567	KLHL41
568	AP2S1
569	RSPO1
570	BCL10
571	DCTN1
572	TREM2
573	C3AR1
574	CDT1
575	ATP1B3
576	CSNK1E
577	CD36
578	MZT2A
579	CHL1
580	CDC16
581	GALNT4
582	CD14
583	FCGR2A
584	IRAK2
585	FOXM1
586	SCT
587	PSMD11
588	IGLV11-55
589	AP1G1
590	AP2A1
591	FBXL18
592	KIF2C
593	GCG
594	GRAP2
595	IGLV3-19
596	LNX1
597	CCNB1
598	MGRN1
599	RNF126
600	FBXO41
601	TRIM11
602	CENPS
603	ADAMTS2
604	RNF111
605	ARPC4
606	CD274
607	FGF20
608	GNAZ
609	PLXNA3
610	TRIM39
611	CFB
612	FGF9
613	FBXO15
614	HBEGF
615	COL10A1
616	CCNH
617	DCTN2
618	IGLV1-44
619	FBXL13
620	RSPO2
621	AP2M1
622	CAV1
623	DMD
624	GLYCAM1
625	RAC2
626	IGLV3-12
627	CENPF
628	DYNC1H1
629	CHRM5
630	ARPC3
631	AAAS
632	PRSS3
633	AMBP
634	FZD1
635	GNAT2
636	CHST12
637	POM121C
638	GNA14
639	UBE2L6
640	SMC1B
641	STUB1
642	PPP1R1B
643	PCNT
644	LRIG1
645	GCGR
646	NOXA1
647	FBXO31
648	FGF5
649	CDH2
650	TUFM
651	OXA1L
652	MRPS7
653	TRAC
654	FXYD2
655	MRPS35
656	WRN
657	MTIF3
658	SLX4
659	TOP3A
660	USP1
661	CEBPA
662	WDR48
663	XRCC2
664	TRBC1
665	JCHAIN
666	SEC16B
667	SRMS
668	MRPS36
669	MRPS9
670	TRAPPC5
671	MRPS27
672	MTIF2
673	ZNRF3
674	IGLV7-43
675	UBE2V1
676	MRPS31
677	IGLV2-18
678	IGLC7
679	IGLV2-11
680	IGLV8-61
681	NOXO1
682	PTK6
683	IGLV1-36
684	POU5F1
685	SOX2
686	WASL
687	IGLV3-27
688	SMAD2
689	IGLV5-45
690	TEK
691	WWP1
692	IGLV10-54
693	IL3
694	MRPS30
695	IGLV4-3
696	RHOH
697	LTC4S
698	RHOG
699	KLC1
700	RHOJ
701	NPY5R
702	CXCR4
703	RHOU
704	SARM1
705	RAC1
706	LAMC2
707	RHOB
708	RHOA
709	RHOBTB2
710	PDPK1
711	LPAR3
712	UNKL
713	TUBB4A
714	RHOC
715	UBE2J1
716	SH3KBP1
717	ZBTB16
718	SPINT1
719	PIK3CA
720	RAB3IP
721	UBR4
722	ZNRF2
723	GATA3
724	TSPOAP1
725	UBE2L3
726	UBE2Q2
727	UBE2R2
728	RAC3
729	HIP1
730	PTPRK
731	NDST2
732	CALCRL
733	UBE3D
734	PTPN11
735	KITLG
736	USP44
737	STAM
738	SNX9
739	MUC6
740	UBOX5
741	PPARG
742	IGLV5-37
743	PIK3R1
744	TOP2A
745	UBE2M
746	SEH1L
747	MYD88
748	FXYD1
749	UBR2
750	MRPS28
751	FGF17
752	IGFBP3
753	HS6ST2
754	PBX1
755	SNAI1
756	VIPR2
757	ZNF217
758	UBE2D1
759	LTB4R2
760	KIF26A
761	UBE2Z
762	UBE2H
763	MEIS1
764	RAB5A
765	GRB2
766	KIF2B
767	PPP2R5E
768	COL27A1
769	NOTCH3
770	NEFL
771	PWP2
772	IGLV4-60
773	KLC3
774	FAM20C
775	PPP2R5D
776	UBE2F
777	UBE2G1
778	LAMA3
779	SHC2
780	UBAC1
781	KRAS
782	SUMO1
783	PIK3C2A
784	SAR1B
785	PLCB2
786	UBE2K
787	REPS1
788	TRAT1
789	ZAP70
790	PRKCQ
791	UBE2Q1
792	PPP2R5A
793	SSTR3
794	IGLV3-22
795	KRT4
796	SPINT2
797	KRT77
798	EPS15
799	GOSR2
800	VHL
801	SYNJ2
802	NDEL1
803	UFL1
804	PIK3CB
805	FNBP1L
806	PLCG1
807	NMUR1
808	TRIO
809	IRAK1
810	CUL9
811	ONECUT1
812	KRT2
813	OCRL
814	UBE2E1
815	CLIP1
816	TBL1X
817	SPTAN1
818	UBR1
819	TCN1
820	SOS1
821	KMT2D
822	WSB1
823	NLGN2
824	PPP2CA
825	TRAF6
826	LPAR5
827	FNBP1
828	SHH
829	HTR2C
830	ERBIN
831	TRIM69
832	KLC4
833	PRSS2
834	FAM20A
835	SEC24C
836	UBE3C
837	UBE3B
838	SMAD4
839	UBE2S
840	TRIP12
841	CENPM
842	UBE2E3
843	RORC
844	MTRF1L
845	RHOT1
846	TNFRSF13C
847	STAM2
848	SPRY2
849	GAK
850	UBE2G2
851	PACSIN2
852	KL
853	MUC20
854	EDN1
855	GNRHR2
856	RHOBTB1
857	TRBV7-9
858	SEM1
859	UBE2D4
860	EYA2
861	MEMO1
862	LAMB3
863	PAGR1
864	TICAM2
865	KCNJ16
866	HENMT1
867	TRIM36
868	TNFSF11
869	SPRR2E
870	DLG4
871	TNNC2
872	UBE2W
873	RAP1B
874	HJURP
875	RILP
876	UBE2D2
877	NPHP1
878	TPST2
879	RHOD
880	TRHR
881	UBE3A
882	PTPN12
883	UBAP1
884	FCHO1
885	TRAPPC10
886	ITGA2
887	CACNG4
888	GPR17
889	KMT2C
890	UBE4A
891	TLR4
892	MUC15
893	SIPA1L1
894	HBB
895	SMAD3
896	NLGN3
897	RGS11
898	UBE2A
899	PLCB1
900	LMO7
901	LYN
902	IL22RA1
903	SHC1
904	NUP160
905	NLGN4X
906	NTRK2
907	RGS21
908	VAV3
909	GMNN
910	VAV1
911	SEC24D
912	IRS2
913	ERBB2
914	MUC13
915	UBE2O
916	IRAK4
917	TNNC1
918	PMF1
919	GRPR
920	SHANK3
921	LIN37
922	SCTR
923	PTPN22
924	SPRR2F
925	FGFR1
926	MUC7
927	HEBP1
928	RHOQ
929	HSP90AA1
930	STAG1
931	MUC1
932	IKBKG
933	POMC
934	SPTBN2
935	TNFRSF11A
936	SPRY1
937	UBE2J2
938	GNB3
939	SEMA3A
940	PXN
941	HGS
942	CFH
943	PLG
944	EPN1
945	NRG2
946	P4HA2
947	BET1
948	UBE2N
949	UBE2V2
950	SPTBN1
951	PAXIP1
952	KRT78
953	HTR1D
954	NOSTRIN
955	SELL
956	PAG1
957	IL1RL1
958	HSPA8
959	NMS
960	TRAV19
961	XPO1
962	IGKC
963	WNT8B
964	GORASP1
965	VCAN
966	PPP2R5B
967	MRPS6
968	SYNE2
969	C5AR1
970	NPY1R
971	PLCG2
972	PPP3CA
973	RHOV
974	ARHGEF7
975	MET
976	NCKAP1
977	PIK3CG
978	PIAS2
979	UBE2E2
980	SPAG9
