# Supplementary material for: Sample-Specific Perturbation of Gene Interactions Identifies Pancreatic Cancer Subtypes
Source: Int J Mol Sci. 2022 Apr 26;23(9):4792. doi: 10.3390/ijms23094792 (PMC9099782; doi:10.3390/ijms23094792)
Supplement: Supplementary file 1 [file ijms-23-04792-s001.zip › ijms-1646717-supplementary/Table S2.xlsx]

## Sheet: PAAD_TCGA_clinical
Supplementary Table S1. The clinical information of patients from TCGA database
ID	SAMPLE	SUBTYPE	AGE	PRIOR_TREATMENT	AJCC_PATHOLOGIC_TUMOR_STAGE	CANCER_TYPE	CANCER_TYPE_ACRONYM	CANCER_TYPE_DETAILED	DFS_MONTHS	DFS_STATUS	DSS_MONTHS	DSS_STATUS	FORM_COMPLETION_DATE	FRACTION_GENOME_ALTERED	GRADE	MSI_SCORE_MANTIS	MSI_SENSOR_SCORE	MUTATION_COUNT	NEW_TUMOR_EVENT_AFTER_INITIAL_TREATMENT	OS_MONTHS	OS_STATUS	OTHER_PATIENT_ID	PATH_M_STAGE	PATH_N_STAGE	PATH_T_STAGE	PERSON_NEOPLASM_CANCER_STATUS	PFS_MONTHS	PFS_STATUS	PRIMARY_LYMPH_NODE_PRESENTATION_ASSESSMENT	SAMPLE_TYPE	SEX
1	TCGA-2J-AAB1-01	4	65	NO	STAGE IIB	Pancreatic Adenocarcinoma	PAAD	Pancreatic Adenocarcinoma	2.16984	0:DiseaseFree	2.16984	1:DEAD WITH TUMOR	7/16/14	0.0697	G3	0.2792	1.42	62	No	2.16984	1:DECEASED	75119D1A-93E5-4AE7-9D60-69EE929A0772	M0	N1	T3	Tumor Free	2.16984	0:CENSORED	Yes	Primary	Male
2	TCGA-2J-AAB4-01	4	48	NO	STAGE IIB	Pancreatic Adenocarcinoma	PAAD	Pancreatic Adenocarcinoma	23.9669	0:DiseaseFree	23.9669	0:ALIVE OR DEAD TUMOR FREE	7/16/14	0.1518	G2	0.2835	0.23	27	No	23.9669	0:LIVING	33833131-1482-42D5-9CF5-01CADE540234	M0	N1	T2	Tumor Free	23.9669	0:CENSORED	Yes	Primary	Male
3	TCGA-2J-AAB6-01	4	75	NO	STAGE IIA	Pancreatic Adenocarcinoma	PAAD	Pancreatic Adenocarcinoma	NA		9.63277	1:DEAD WITH TUMOR	7/16/14	0.3743	G2	0.2974	0.72	60	Yes	9.63277	1:DECEASED	70797499-16E6-48CC-8AE4-1E692713DAD3	M0	N0	T3	With Tumor	5.5561	1:PROGRESSION	Yes	Primary	Male
4	TCGA-2J-AAB8-01	4	71	NO	STAGE IIB	Pancreatic Adenocarcinoma	PAAD	Pancreatic Adenocarcinoma	NA		2.63011	0:ALIVE OR DEAD TUMOR FREE	7/16/14	0.0662	G3	0.2788	1.01	43		2.63011	0:LIVING	2E8F90F4-AED3-43B0-985C-DFDC2581F24F	M0	N1	T3	Tumor Free	2.63011	0:CENSORED	Yes	Primary	Male
5	TCGA-2J-AAB9-01	1	70	NO	STAGE IIB	Pancreatic Adenocarcinoma	PAAD	Pancreatic Adenocarcinoma	17.1286	1:Recurred/Progressed	20.6135	1:DEAD WITH TUMOR	7/16/14	0.0043	G1	0.2722	0.51	13	Yes	20.6135	1:DECEASED	A5748656-5330-417A-8938-01F69DDB3576	M0	N1	T3	With Tumor	17.1286	1:PROGRESSION	Yes	Primary	Female
6	TCGA-2J-AABA-01	2	55	NO	STAGE IIB	Pancreatic Adenocarcinoma	PAAD	Pancreatic Adenocarcinoma	NA		19.9559	1:DEAD WITH TUMOR	7/16/14	0.0977	G2	0.273	0.61	32	Yes	19.9559	1:DECEASED	E3A19E63-BAE5-498B-9687-41194AA5728D	M0	N1	T3	With Tumor	5.26022	1:PROGRESSION	Yes	Primary	Male
7	TCGA-2J-AABE-01	4	73	NO	STAGE IIA	Pancreatic Adenocarcinoma	PAAD	Pancreatic Adenocarcinoma	22.2244	0:DiseaseFree	22.2244	0:ALIVE OR DEAD TUMOR FREE	7/16/14	0.1914	G2	0.2727	1.57	30	No	22.2244	0:LIVING	58C1C391-5EA3-4432-BB1E-E7E1974954BC	M0	N0	T3	Tumor Free	22.2244	0:CENSORED	Yes	Primary	Male
8	TCGA-2J-AABF-01	4	73	NO	STAGE IIB	Pancreatic Adenocarcinoma	PAAD	Pancreatic Adenocarcinoma	NA		22.7176	1:DEAD WITH TUMOR	7/16/14	0.078	G3	0.2695	0.16	45	Yes	22.7176	1:DECEASED	886D6116-D496-444F-9B7B-7449DAD31055	M0	N1	T3	With Tumor	14.5642	1:PROGRESSION	Yes	Primary	Male
9	TCGA-2J-AABH-01	4	61	NO	STAGE IIA	Pancreatic Adenocarcinoma	PAAD	Pancreatic Adenocarcinoma	42.3119	1:Recurred/Progressed	42.3119	0:ALIVE OR DEAD TUMOR FREE	7/16/14	0.3237	G3	0.2956	0.39	37	Yes	42.3119	0:LIVING	C53328B4-0930-4E6A-A648-283B5565295E	M0	N0	T3	Tumor Free	42.3119	1:PROGRESSION	Yes	Primary	Male
10	TCGA-2J-AABI-01	2	55	NO	STAGE IIA	Pancreatic Adenocarcinoma	PAAD	Pancreatic Adenocarcinoma	NA		31.8572	0:ALIVE OR DEAD TUMOR FREE	7/16/14	0.3565	G3	0.303	1.69	30	Yes	31.8572	0:LIVING	2AAF212F-000A-4A9D-8A4A-198FA94F491E	M0	N0	T3		23.934	1:PROGRESSION	Yes	Primary	Female
11	TCGA-2J-AABK-01	1	71	NO	STAGE IIB	Pancreatic Adenocarcinoma	PAAD	Pancreatic Adenocarcinoma	15.9122	0:DiseaseFree	15.9122	0:ALIVE OR DEAD TUMOR FREE	7/16/14	0.0324	G2	0.2756	0.85	35	No	15.9122	0:LIVING	C24C54EA-4095-460D-BB53-E3629A56CD62	M0	N1	T3	Tumor Free	15.9122	0:CENSORED	Yes	Primary	Male
12	TCGA-2J-AABO-01	4	43	NO	STAGE IIB	Pancreatic Adenocarcinoma	PAAD	Pancreatic Adenocarcinoma	NA		14.4656	0:ALIVE OR DEAD TUMOR FREE	7/16/14	0.1163	G2	0.2766	2.03	66	Yes	14.4656	0:LIVING	A8C3E333-865D-4060-8CE4-453AA6F9F0E8	M0	N1	T3		14.4327	1:PROGRESSION	Yes	Primary	Male
13	TCGA-2J-AABP-01	2	58	NO	STAGE IIB	Pancreatic Adenocarcinoma	PAAD	Pancreatic Adenocarcinoma	15.2218	0:DiseaseFree	15.2218	0:ALIVE OR DEAD TUMOR FREE	7/16/14	0.4243	G4	0.2898	1.91	93	No	15.2218	0:LIVING	A4569CE7-DDE7-4660-A24C-409D294B2B8C	M0	N1	T3	Tumor Free	15.2218	0:CENSORED	Yes	Primary	Female
14	TCGA-2J-AABR-01	1	60	NO	STAGE IIA	Pancreatic Adenocarcinoma	PAAD	Pancreatic Adenocarcinoma	NA		14.3998	0:ALIVE OR DEAD TUMOR FREE	7/16/14	0.001	G3	0.2699	1.27	7	Yes	14.3998	0:LIVING	507A4E05-D5AB-4DBB-9B4F-76B1A21B79DD	M0	N0	T3	With Tumor	10.7506	1:PROGRESSION	Yes	Primary	Female
15	TCGA-2J-AABT-01	3	72	NO	STAGE IIB	Pancreatic Adenocarcinoma	PAAD	Pancreatic Adenocarcinoma	NA		10.4876	0:ALIVE OR DEAD TUMOR FREE	7/16/14	0.035	G2	0.2821	0.11	30		10.4876	0:LIVING	3F9CC59E-9F7D-40D1-9365-28B40DFF3C59	M0	N1	T3		10.4876	0:CENSORED	Yes	Primary	Female
16	TCGA-2J-AABU-01	4	56	NO	STAGE IIB	Pancreatic Adenocarcinoma	PAAD	Pancreatic Adenocarcinoma	NA		9.10675	1:DEAD WITH TUMOR	7/16/14	0.2572	G3	NA	0.3	24	Yes	9.10675	1:DECEASED	0B4B50C7-AA0B-4A64-807B-D3CB47EEEB6F	M0	N1	T3	With Tumor	5.06296	1:PROGRESSION	Yes	Primary	Male
17	TCGA-2J-AABV-01	1	74	NO	STAGE IIB	Pancreatic Adenocarcinoma	PAAD	Pancreatic Adenocarcinoma	NA		21.4354	1:DEAD WITH TUMOR	7/16/14	0.004	G4	0.2719	0.04	11	Yes	21.4354	1:DECEASED	232073A1-2BF3-4539-A396-BDE7836F9AEB	M0	N1	T3	With Tumor	4.14242	1:PROGRESSION	Yes	Primary	Male
18	TCGA-2L-AAQA-01	4	76	NO	STAGE IIB	Pancreatic Adenocarcinoma	PAAD	Pancreatic Adenocarcinoma	NA		4.70132	1:DEAD WITH TUMOR	2010-08-14	0.1927	G2	0.2747	0.23	56	No	4.70132	1:DECEASED	D8AA891C-8050-471E-AD3E-32B9C5E9DB03	MX	N1	T3	With Tumor	4.70132	1:PROGRESSION	Yes	Primary	Male
19	TCGA-2L-AAQE-01	4	56	NO	STAGE IIB	Pancreatic Adenocarcinoma	PAAD	Pancreatic Adenocarcinoma	NA		22.4874	1:DEAD WITH TUMOR	2010-08-14	0.2248	G2	0.2886	0.13	34		22.4874	1:DECEASED	8E7D5615-5142-4D53-A460-2CAFADE1F690	M0	N1	T3	With Tumor	22.4874	1:PROGRESSION	Yes	Primary	Male
20	TCGA-2L-AAQI-01	1	66	NO	STAGE IIB	Pancreatic Adenocarcinoma	PAAD	Pancreatic Adenocarcinoma	NA		3.38626	1:DEAD WITH TUMOR	2010-08-14	0.012	G3	0.283	0.36	31	No	3.38626	1:DECEASED	A28CFA95-5A99-40F3-928E-7A94F2492D2C	MX	N1	T3	With Tumor	3.38626	1:PROGRESSION	Yes	Primary	Male
21	TCGA-2L-AAQJ-01	2	49	NO	STAGE III	Pancreatic Adenocarcinoma	PAAD	Pancreatic Adenocarcinoma	NA		12.9533	1:DEAD WITH TUMOR	2010-08-14	0.1656	G2	0.2821	0.57	78	No	12.9533	1:DECEASED	F96AB3FE-BB11-4585-A35E-52D400E55AB7	MX	N0	T4	With Tumor	12.9533	1:PROGRESSION	Yes	Primary	Female
22	TCGA-2L-AAQL-01	4	82	NO	STAGE IIB	Pancreatic Adenocarcinoma	PAAD	Pancreatic Adenocarcinoma	NA		9.59989	1:DEAD WITH TUMOR	2010-08-14	0.235	G3	0.2685	0.07	52	No	9.59989	1:DECEASED	1DB061C0-9B28-4BF9-8AD2-0383C69B6800	MX	N1	T3	With Tumor	9.59989	1:PROGRESSION	Yes	Primary	Male
23	TCGA-2L-AAQM-01	3	52	NO	STAGE IIB	Pancreatic Adenocarcinoma	PAAD	Pancreatic Adenocarcinoma	NA		45.468	0:ALIVE OR DEAD TUMOR FREE	2010-08-14	0.9475	G1	0.3133	2.69	36	No	45.468	0:LIVING	7240D5DA-B54E-436B-8069-F2C9F516B75E	MX	N1	T3		45.468	0:CENSORED	Yes	Primary	Male
24	TCGA-3A-A9I5-01	4	57	NO		Pancreatic Adenocarcinoma	PAAD	Pancreatic Adenocarcinoma	58.9802	0:DiseaseFree	58.9802	0:ALIVE OR DEAD TUMOR FREE	9/24/14	0.233	G1	0.2676	0.06	30	No	58.9802	0:LIVING	9924E309-5C47-42FE-B937-547F2B3D6842	MX	N0		Tumor Free	58.9802	0:CENSORED	Yes	Primary	Male
25	TCGA-3A-A9I7-01	2	45	NO	STAGE IIB	Pancreatic Adenocarcinoma	PAAD	Pancreatic Adenocarcinoma	NA		43.4954	0:ALIVE OR DEAD TUMOR FREE	9/24/14	0.0003	G2	0.2707	0.04	13	Yes	43.4954	0:LIVING	556BACA9-03D6-48A3-9216-4FC441E99F90	MX	N1	T3	Tumor Free	43.0351	1:PROGRESSION	Yes	Primary	Male
26	TCGA-3A-A9I9-01	1	67	NO	STAGE IIA	Pancreatic Adenocarcinoma	PAAD	Pancreatic Adenocarcinoma	NA		20.8436	1:DEAD WITH TUMOR	9/24/14	0.2688	G2	0.2699	0.08	94	Yes	20.8436	1:DECEASED	396FF766-A383-4F42-BCE3-F2F32B7F1151	MX	N0	T3	With Tumor	16.8656	1:PROGRESSION	Yes	Primary	Male
27	TCGA-3A-A9IB-01	4	69	NO	STAGE IIB	Pancreatic Adenocarcinoma	PAAD	Pancreatic Adenocarcinoma	NA		7.3643		9/24/14	0.21	G3	0.2885	1.21	33	No	7.3643	1:DECEASED	3CBF56E6-DCCC-40FE-B06E-2621A2121E9D	MX	N1	T3		7.3643	0:CENSORED	Yes	Primary	Female
28	TCGA-3A-A9IC-01	4	61	NO	STAGE IIB	Pancreatic Adenocarcinoma	PAAD	Pancreatic Adenocarcinoma	NA		24.2627	1:DEAD WITH TUMOR	9/24/14	0.3011	G2	0.2664	0.08	31	No	24.2627	1:DECEASED	67E9ABC1-4B6F-4054-BDC4-29906C55C682	MX	N1	T3	With Tumor	24.2627	1:PROGRESSION	Yes	Primary	Female
29	TCGA-3A-A9IH-01	4	66	NO	STAGE IA	Pancreatic Adenocarcinoma	PAAD	Pancreatic Adenocarcinoma	NA		33.5668	0:ALIVE OR DEAD TUMOR FREE	9/24/14	0.1649	G2	0.2803	1.52	47	Yes	33.5668	0:LIVING	10F0D40B-C4C4-441B-9CFB-BEF5E44AA91E	MX	N0	T1	With Tumor	25.0847	1:PROGRESSION	Yes	Primary	Female
30	TCGA-3A-A9IJ-01	3	65	NO	STAGE IB	Pancreatic Adenocarcinoma	PAAD	Pancreatic Adenocarcinoma	60.9528	0:DiseaseFree	60.9528	0:ALIVE OR DEAD TUMOR FREE	9/22/14	0	G1	0.2754	0.44	12	No	60.9528	0:LIVING	5F468C25-73C3-49D5-BA12-50653DFE2C41	MX	N0	T2	Tumor Free	60.9528	0:CENSORED	Yes	Primary	Male
31	TCGA-3A-A9IL-01	3	39	NO	STAGE I	Pancreatic Adenocarcinoma	PAAD	Pancreatic Adenocarcinoma	NA		90.1141	0:ALIVE OR DEAD TUMOR FREE	9/22/14	0.659	G1	0.2956	1.03	5	No	90.1141	0:LIVING	24A40289-96FD-4C1A-A953-45A46A0A0E9D	MX		T1	Tumor Free	90.1141	0:CENSORED	Yes	Primary	Female
32	TCGA-3A-A9IN-01	3	62	NO	STAGE IB	Pancreatic Adenocarcinoma	PAAD	Pancreatic Adenocarcinoma	68.5143	0:DiseaseFree	68.5143	0:ALIVE OR DEAD TUMOR FREE	9/22/14	0.8979	G2	0.3017	1.77	32	No	68.5143	0:LIVING	DD5074B2-462D-4267-8B9B-5A4C54E5978C	MX	NX	T2	Tumor Free	68.5143	0:CENSORED	No	Primary	Female
33	TCGA-3A-A9IO-01	3	55	NO		Pancreatic Adenocarcinoma	PAAD	Pancreatic Adenocarcinoma	NA		63.8459	0:ALIVE OR DEAD TUMOR FREE	9/22/14	0.495	G1	0.287	1.05	7	No	63.8459	0:LIVING	13CF4E4C-8D5F-4854-A350-428FDF1FF340	MX	NX	TX		63.8459	0:CENSORED	No	Primary	Male
34	TCGA-3A-A9IR-01	3	64	NO	STAGE IB	Pancreatic Adenocarcinoma	PAAD	Pancreatic Adenocarcinoma	50.6953	0:DiseaseFree	50.6953	0:ALIVE OR DEAD TUMOR FREE	9/22/14	0.0494	G1	0.2703	0.42	10	No	50.6953	0:LIVING	5898434D-CFA3-4515-A0C0-810D7E515120	MX	N0	T2	Tumor Free	50.6953	0:CENSORED	Yes	Primary	Female
35	TCGA-3A-A9IS-01	3	67	NO	STAGE IB	Pancreatic Adenocarcinoma	PAAD	Pancreatic Adenocarcinoma	32.8106	0:DiseaseFree	32.8106	0:ALIVE OR DEAD TUMOR FREE	10/24/14	0.6846	G1	0.3183	2.15	34		32.8106	0:LIVING	CF825B86-7EC2-4E90-BCCE-3B5637B90B70	MX	N0	T2	Tumor Free	32.8106	0:CENSORED	Yes	Primary	Male
36	TCGA-3A-A9IU-01	4	65	NO	STAGE IIB	Pancreatic Adenocarcinoma	PAAD	Pancreatic Adenocarcinoma	NA		15.0574	1:DEAD WITH TUMOR	9/24/14	0.1821	G3	0.2666	2.09	32	Yes	15.0574	1:DECEASED	CD9DC5C5-1161-43EA-A617-1356A3B23E16	MX	N1	T3	With Tumor	12.1971	1:PROGRESSION	Yes	Primary	Male
37	TCGA-3A-A9IV-01	3	59	NO	STAGE IB	Pancreatic Adenocarcinoma	PAAD	Pancreatic Adenocarcinoma	36.2626	0:DiseaseFree	36.2626	0:ALIVE OR DEAD TUMOR FREE	10/24/14	0.8659	G1	0.2978	5.58	43	No	36.2626	0:LIVING	1C2341F3-558B-4555-90FF-C7A23EF85C0B	MX	N0	T2	Tumor Free	36.2626	0:CENSORED	Yes	Primary	Female
38	TCGA-3A-A9IX-01	1	40	NO	STAGE IA	Pancreatic Adenocarcinoma	PAAD	Pancreatic Adenocarcinoma	34.0928	0:DiseaseFree	34.0928	0:ALIVE OR DEAD TUMOR FREE	9/24/14	0.0002	G2	0.2782	0.7	22	No	34.0928	0:LIVING	959E1F13-360E-4E12-ADD5-BF9A376990D2	MX	N0	T1	Tumor Free	34.0928	0:CENSORED	Yes	Primary	Male
39	TCGA-3A-A9IZ-01	4	47	NO	STAGE IIB	Pancreatic Adenocarcinoma	PAAD	Pancreatic Adenocarcinoma	NA		10.1259	1:DEAD WITH TUMOR	9/24/14	0.2827	G2	0.2829	1.01	50	Yes	10.1259	1:DECEASED	517E0F20-56CC-470E-8C5F-543EFA10CFB5	MX	N1	T3	With Tumor	3.58352	1:PROGRESSION	Yes	Primary	Male
40	TCGA-3A-A9J0-01	2	75	NO	STAGE IIB	Pancreatic Adenocarcinoma	PAAD	Pancreatic Adenocarcinoma	NA		24.4271	0:ALIVE OR DEAD TUMOR FREE	9/24/14	0.4872	G2	0.2986	2.47	77	Yes	24.4271	0:LIVING	A308A5EE-8EA1-47EE-823D-14736D74A925	MX	N1	T3	With Tumor	11.9341	1:PROGRESSION	Yes	Primary	Male
41	TCGA-3E-AAAY-01	1	67	NO	STAGE IIB	Pancreatic Adenocarcinoma	PAAD	Pancreatic Adenocarcinoma	32.449	1:Recurred/Progressed	75.1225	0:ALIVE OR DEAD TUMOR FREE	2006-06-14	0.0003	G3	0.2707	0.05	21	No	75.1225	0:LIVING	A643D0B8-AA50-481C-9F12-F2E634D61D90	MX	N1	T3	With Tumor	32.449	1:PROGRESSION	Yes	Primary	Male
42	TCGA-3E-AAAZ-01	4	71	NO	STAGE IIA	Pancreatic Adenocarcinoma	PAAD	Pancreatic Adenocarcinoma	NA		71.7362	0:ALIVE OR DEAD TUMOR FREE	2006-06-14	0.2261	G2	0.2778	0.04	47	Yes	71.7362	1:DECEASED	9D449AA3-B740-4D5A-9AEA-880B6F84CFF4	MX	N0	T3	With Tumor	52.6022	1:PROGRESSION	Yes	Primary	Male
43	TCGA-F2-6879-01	3	57	NO	STAGE IIB	Pancreatic Adenocarcinoma	PAAD	Pancreatic Adenocarcinoma	6.01637	1:Recurred/Progressed	10.9807	1:DEAD WITH TUMOR	2006-11-12	0.2146	G2	0.2739	5.01	37	Yes	10.9807	1:DECEASED	8d9bd437-8b4b-4da5-87ba-6b5790f05022	M0	N1	T3	With Tumor	6.01637	1:PROGRESSION	Yes	Primary	Male
44	TCGA-F2-6880-01	1	70	NO	STAGE IIB	Pancreatic Adenocarcinoma	PAAD	Pancreatic Adenocarcinoma	9.69852	0:DiseaseFree	9.69852	0:ALIVE OR DEAD TUMOR FREE	2006-11-12	0	G1	0.2876	0.05	NA		9.69852	0:LIVING	c60a4c63-607b-4d59-8625-bc5d20207647	M0	N1	T3	Tumor Free	9.69852	0:CENSORED	Yes	Primary	Male
45	TCGA-F2-7273-01	1	54	NO	STAGE IIB	Pancreatic Adenocarcinoma	PAAD	Pancreatic Adenocarcinoma	NA		19.4628	1:DEAD WITH TUMOR	2006-11-12	0	G3	0.2635	0.28	2	Yes	19.4628	1:DECEASED	4c9e6085-41c3-4cfe-ad3d-5f94196a86e0	M0	N1	T3	With Tumor	8.41635	1:PROGRESSION	Yes	Primary	Male
46	TCGA-F2-7276-01	1	64	NO	STAGE IIB	Pancreatic Adenocarcinoma	PAAD	Pancreatic Adenocarcinoma	NA		7.10129	1:DEAD WITH TUMOR	2006-11-12	0.0001	G1	0.261	0.8	NA	No	7.10129	1:DECEASED	e4babd46-005a-4af3-8041-131648d9c2c6	M0	N1	T3	With Tumor	7.10129	1:PROGRESSION	Yes	Primary	Male
47	TCGA-F2-A44G-01	4	79	NO	STAGE IIB	Pancreatic Adenocarcinoma	PAAD	Pancreatic Adenocarcinoma	7.03554	1:Recurred/Progressed	7.66019	1:DEAD WITH TUMOR	2011-01-12	0.0757	G2	0.2679	0.17	38	Yes	7.66019	1:DECEASED	20094E3E-CEE3-41DD-8553-1FC393117786	M0	N1	T3	Tumor Free	7.03554	1:PROGRESSION	Yes	Primary	Female
48	TCGA-F2-A44H-01	1	65	NO	STAGE IIA	Pancreatic Adenocarcinoma	PAAD	Pancreatic Adenocarcinoma	19.2655	0:DiseaseFree	19.2655	0:ALIVE OR DEAD TUMOR FREE	2011-01-12	0.024	G2	0.2649	1.45	16	No	19.2655	0:LIVING	570F9947-1CE5-49C7-9619-49439DF6C7A9	M0	N0	T3	Tumor Free	19.2655	0:CENSORED	Yes	Primary	Male
49	TCGA-F2-A7TX-01	1	77	NO	STAGE IIB	Pancreatic Adenocarcinoma	PAAD	Pancreatic Adenocarcinoma	NA		3.12325	1:DEAD WITH TUMOR	3/27/14	0.0445	G3	0.2742	0.06	40	No	3.12325	1:DECEASED	1F5494C4-E26C-4512-96D9-30412B5B32CE	M0	N1	T3	With Tumor	3.12325	1:PROGRESSION	Yes	Primary	Male
50	TCGA-F2-A8YN-01	4	76	NO	STAGE IIA	Pancreatic Adenocarcinoma	PAAD	Pancreatic Adenocarcinoma	NA		16.9971	0:ALIVE OR DEAD TUMOR FREE	2003-10-14	0.202	G2	0.3109	0.6	52	No	16.9971	0:LIVING	5DBB4642-6636-4D67-9E73-25C7312AEC44	M0	N0	T3	With Tumor	16.9971	0:CENSORED	Yes	Primary	Male
51	TCGA-FB-A4P5-01	2	69	NO	STAGE IIB	Pancreatic Adenocarcinoma	PAAD	Pancreatic Adenocarcinoma	NA		5.88487	1:DEAD WITH TUMOR	2002-11-13	0	G2	0.2794	0.75	8		5.88487	1:DECEASED	B2E29F26-29AF-4E2D-84DD-C513B4A07C70	MX	N1	T3		5.88487	1:PROGRESSION	Yes	Primary	Female
52	TCGA-FB-A4P6-01	1	54	NO	STAGE IIB	Pancreatic Adenocarcinoma	PAAD	Pancreatic Adenocarcinoma	20.3833	1:Recurred/Progressed	25.2162	0:ALIVE OR DEAD TUMOR FREE	2002-11-13	NA	G1	0.2655	0.44	NA	Yes	25.2162	0:LIVING	9246C642-3231-4137-A24B-3EFAE151B655	MX	N1	T3		20.3833	1:PROGRESSION	Yes	Primary	Male
53	TCGA-FB-A545-01	4	72	NO	STAGE IIB	Pancreatic Adenocarcinoma	PAAD	Pancreatic Adenocarcinoma	12.4273	1:Recurred/Progressed	24.0655	1:DEAD WITH TUMOR	3/22/13	0.612	G2	0.2841	2.76	37	No	24.0655	1:DECEASED	B0CB81AD-3C20-4D56-AB7D-F64C0CAEE1CE	M0	N1	T3		12.4273	1:PROGRESSION	Yes	Primary	Female
54	TCGA-FB-A5VM-01	4	74	NO	STAGE IB	Pancreatic Adenocarcinoma	PAAD	Pancreatic Adenocarcinoma	NA		16.3724	1:DEAD WITH TUMOR	5/24/13	0.0677	G3	0.285	1.1	40	No	16.3724	1:DECEASED	40D9B9F7-42B7-4CFD-AF95-660777AD0529	M0	N0	T2		5.81911	1:PROGRESSION	Yes	Primary	Male
55	TCGA-FB-A78T-01	1	71	NO	STAGE IIB	Pancreatic Adenocarcinoma	PAAD	Pancreatic Adenocarcinoma	12.3286	0:DiseaseFree	12.3286	1:DEAD WITH TUMOR	11/13/13	0.1291	G2	0.2924	1.46	40		12.3286	1:DECEASED	2AD10199-1381-42B7-B54F-DA34C1B1D3C0	M0	N1	T3		12.3286	0:CENSORED	Yes	Primary	Female
56	TCGA-FB-A7DR-01	4	48	NO	STAGE IIA	Pancreatic Adenocarcinoma	PAAD	Pancreatic Adenocarcinoma	11.6054	0:DiseaseFree	11.6054	1:DEAD WITH TUMOR	11/13/13	0.0028	G2	0.2896	1.24	35		11.6054	1:DECEASED	D47E214D-EFBC-436D-B928-303D1F5135C4	M0	NX	T3	Tumor Free	11.6054	0:CENSORED	No	Primary	Male
57	TCGA-FB-AAPP-01	3	71	NO	STAGE IIB	Pancreatic Adenocarcinoma	PAAD	Pancreatic Adenocarcinoma	NA		15.945	1:DEAD WITH TUMOR	5/22/14	0.2727	G3	0.2915	1.51	110	Yes	15.945	1:DECEASED	1422BC35-4597-4E76-AA75-8E79613E67D5	MX	N1	T3	With Tumor	4.93145	1:PROGRESSION	Yes	Primary	Male
58	TCGA-FB-AAPQ-01	4	65	NO	STAGE IIB	Pancreatic Adenocarcinoma	PAAD	Pancreatic Adenocarcinoma	NA		37.1503		5/22/14	0.2011	G2	0.2748	0.08	36		37.1503	1:DECEASED	ECDD0E44-0ADD-4A08-A3F8-AB2F51DF7AFD	MX	N1	T3		37.1503	0:CENSORED	Yes	Primary	Male
59	TCGA-FB-AAPS-01	1	62	NO	STAGE IIB	Pancreatic Adenocarcinoma	PAAD	Pancreatic Adenocarcinoma	NA		7.49581	0:ALIVE OR DEAD TUMOR FREE	5/22/14	0.0001	G2	0.2855	0.14	31		7.49581	0:LIVING	2048D0F9-ED9F-46DF-BCD4-3DFD9137670F	MX	N1	T2		7.49581	0:CENSORED	Yes	Primary	Female
60	TCGA-FB-AAPU-01	4	41	NO	STAGE IIA	Pancreatic Adenocarcinoma	PAAD	Pancreatic Adenocarcinoma	NA		12.5259	1:DEAD WITH TUMOR	5/22/14	0.2542	G2	0.2993	0.88	81	No	12.5259	1:DECEASED	712335E1-F1E9-44B9-957C-497EA5E8FA2F	MX	N0	T3	With Tumor	12.5259	1:PROGRESSION	Yes	Primary	Female
61	TCGA-FB-AAPY-01	2	71	NO	STAGE IIB	Pancreatic Adenocarcinoma	PAAD	Pancreatic Adenocarcinoma	34.8161	0:DiseaseFree	34.8161	0:ALIVE OR DEAD TUMOR FREE	5/22/14	0.0003	G2	0.2888	1.26	32	No	34.8161	1:DECEASED	953359DA-E535-48E6-97DC-1B4CCAD6A671	MX	N1	T2	Tumor Free	34.8161	0:CENSORED	Yes	Primary	Male
62	TCGA-FB-AAPZ-01	4	54	NO	STAGE IIB	Pancreatic Adenocarcinoma	PAAD	Pancreatic Adenocarcinoma	23.5395	1:Recurred/Progressed	23.5395	0:ALIVE OR DEAD TUMOR FREE	7/22/14	0.6471	G3	0.2975	3	34	Yes	23.5395	0:LIVING	F2313562-C894-486D-A9B6-ED362E12A32A	MX	N1	T2	Tumor Free	23.5395	1:PROGRESSION	Yes	Primary	Male
63	TCGA-FB-AAQ0-01	3	68	NO	STAGE IIA	Pancreatic Adenocarcinoma	PAAD	Pancreatic Adenocarcinoma	15.5505	0:DiseaseFree	15.5505	0:ALIVE OR DEAD TUMOR FREE	5/22/14	0.1817	G3	0.2815	1.11	43	No	15.5505	1:DECEASED	81B6B844-D760-4146-9B01-1C4B2596EB77	MX	N0	T3	Tumor Free	15.5505	0:CENSORED	Yes	Primary	Male
64	TCGA-FB-AAQ1-01	4	49	NO	STAGE IIB	Pancreatic Adenocarcinoma	PAAD	Pancreatic Adenocarcinoma	NA		4.04379	1:DEAD WITH TUMOR	5/23/14	0.1766	G2	0.2821	0.18	32		4.04379	1:DECEASED	FF8DAC97-42FF-4F48-81C4-50315AD8DE58	MX	N1	T3	With Tumor	4.04379	1:PROGRESSION	Yes	Primary	Male
65	TCGA-FB-AAQ2-01	4	81	NO	STAGE IIB	Pancreatic Adenocarcinoma	PAAD	Pancreatic Adenocarcinoma	NA		5.03008	1:DEAD WITH TUMOR	7/22/14	0.2262	G3	0.288	0.19	35	Yes	5.03008	1:DECEASED	F5558DC7-5BEF-426F-A6BF-B704FD5DBDA0	MX	N1	T3	With Tumor	3.02462	1:PROGRESSION	Yes	Primary	Female
66	TCGA-FB-AAQ3-01	3	65	NO	STAGE IIB	Pancreatic Adenocarcinoma	PAAD	Pancreatic Adenocarcinoma	1.01917	0:DiseaseFree	1.01917	0:ALIVE OR DEAD TUMOR FREE	7/22/14	0.1127	G2	0.2719	0.56	33	No	1.01917	1:DECEASED	5965CD7B-F384-4473-826A-8381E362D10E	MX	N1	T3	Tumor Free	1.01917	0:CENSORED	Yes	Primary	Female
67	TCGA-FB-AAQ6-01	4	85	NO	STAGE IA	Pancreatic Adenocarcinoma	PAAD	Pancreatic Adenocarcinoma	NA		8.02183	1:DEAD WITH TUMOR	7/22/14	0.2782	G2	0.2841	0.3	58	Yes	8.02183	1:DECEASED	8475C44D-E091-4C65-B1B4-9A77AE3C0E1D	MX	N0	T1	With Tumor	7.00266	1:PROGRESSION	Yes	Primary	Male
68	TCGA-H6-8124-01	4	56	NO	STAGE IIB	Pancreatic Adenocarcinoma	PAAD	Pancreatic Adenocarcinoma	8.51498	1:Recurred/Progressed	12.8875	0:ALIVE OR DEAD TUMOR FREE	2006-05-12	0.2604	G3	0.2948	1.55	38	Yes	12.8875	0:LIVING	7e4e5633-6f83-4b46-b6eb-64b3f2866ba3	M0	N1	T3		8.51498	1:PROGRESSION	Yes	Primary	Female
69	TCGA-H6-A45N-01	1	88	NO	STAGE IIB	Pancreatic Adenocarcinoma	PAAD	Pancreatic Adenocarcinoma	NA		13.8409	1:DEAD WITH TUMOR	12/14/12	0	G3	0.2677	1.5	22	Yes	13.8409	1:DECEASED	758B70F6-8064-4F43-AABE-E5F968FE2955	MX	N1	T3		11.9341	1:PROGRESSION	Yes	Primary	Female
70	TCGA-H8-A6C1-01	4	53	NO	STAGE IIA	Pancreatic Adenocarcinoma	PAAD	Pancreatic Adenocarcinoma	NA		22.06	0:ALIVE OR DEAD TUMOR FREE	2012-02-13	0.1894	G2	0.2869	0.63	22	Yes	22.06	0:LIVING	3E09FD70-6464-42F6-96A6-B51D7C298FC5	MX	N0	T3	Tumor Free	14.9587	1:PROGRESSION	Yes	Primary	Male
71	TCGA-HV-A5A3-01	4	50	NO	STAGE IIA	Pancreatic Adenocarcinoma	PAAD	Pancreatic Adenocarcinoma	4.20817	0:DiseaseFree	4.20817	0:ALIVE OR DEAD TUMOR FREE	2009-04-13	0.3207	G2	0.256	1.12	32	No	4.20817	1:DECEASED	D4F66F06-9289-45C1-B9EB-AAEF991A4BB6	MX	NX	T3	Tumor Free	4.20817	0:CENSORED	Yes	Primary	Male
72	TCGA-HV-A5A4-01	4	72	NO	STAGE IIA	Pancreatic Adenocarcinoma	PAAD	Pancreatic Adenocarcinoma	7.62731	0:DiseaseFree	7.62731	0:ALIVE OR DEAD TUMOR FREE	2009-05-13	0.0977	G2	0.2597	2.14	36	No	7.62731	0:LIVING	3264459C-ADEB-486E-AB8F-274574441593	MX	N0	T3		7.62731	0:CENSORED		Primary	Female
73	TCGA-HV-A5A5-01	1	61	NO	STAGE IIB	Pancreatic Adenocarcinoma	PAAD	Pancreatic Adenocarcinoma	9.50127	0:DiseaseFree	9.50127	0:ALIVE OR DEAD TUMOR FREE	2009-09-13	0.001	G2	0.2617	5.36	18	No	9.50127	0:LIVING	1B31D2E9-5B05-4FFF-88D6-3A95BF8F8D43	M0	N1	T3		9.50127	0:CENSORED	Yes	Primary	Female
74	TCGA-HV-A5A6-01	4	65	NO	STAGE IIB	Pancreatic Adenocarcinoma	PAAD	Pancreatic Adenocarcinoma	49.6762	1:Recurred/Progressed	66.9363	0:ALIVE OR DEAD TUMOR FREE	2009-05-13	0.2401	G1	0.2673	1.2	42	Yes	66.9363	1:DECEASED	40FC7973-91C4-4FA8-A105-7FC3D6F3817C	M0	N1B	T3		49.6762	1:PROGRESSION	Yes	Primary	Female
75	TCGA-HV-A7OL-01	4	70	NO	STAGE IIA	Pancreatic Adenocarcinoma	PAAD	Pancreatic Adenocarcinoma	NA		8.28484	0:ALIVE OR DEAD TUMOR FREE	4/30/15	0.1153	G2	0.2992	0.83	50	Yes	8.28484	0:LIVING	2E0701E1-E16F-457F-B939-7B1128F4A58B	MX	N0	T3		4.04379	1:PROGRESSION	No	Primary	Male
76	TCGA-HV-A7OP-01	3	72	NO	STAGE IIB	Pancreatic Adenocarcinoma	PAAD	Pancreatic Adenocarcinoma	NA		32.1531	0:ALIVE OR DEAD TUMOR FREE	2011-03-14	0.3951	GX	0.3092	2.9	74	Yes	32.1531	0:LIVING	5C51FBFE-153C-4CD2-97BD-E444DAA0B20F	M0	N1	T3		11.2437	1:PROGRESSION	Yes	Primary	Male
77	TCGA-HV-AA8V-01	1	50	NO	STAGE IIB	Pancreatic Adenocarcinoma	PAAD	Pancreatic Adenocarcinoma	NA		30.2462	0:ALIVE OR DEAD TUMOR FREE	4/30/15	0.0072	G3	0.265	0.03	30	Yes	30.2462	0:LIVING	0FA89FBC-307A-48D5-ADCE-192556755C22	MX	N1	T3		17.293	1:PROGRESSION	Yes	Primary	Male
78	TCGA-HV-AA8X-01	4	75	NO	STAGE IIB	Pancreatic Adenocarcinoma	PAAD	Pancreatic Adenocarcinoma	NA		17.4902	1:DEAD WITH TUMOR	4/30/15	0.2315	G2	0.2871	0.75	46	Yes	17.4902	1:DECEASED	16B38977-AEA1-4C75-89EC-4FB551F652DD	MX	N1	T2	With Tumor	12.3286	1:PROGRESSION	Yes	Primary	Female
79	TCGA-HZ-7289-01	3	77	NO	STAGE IIB	Pancreatic Adenocarcinoma	PAAD	Pancreatic Adenocarcinoma	NA		21.7313	1:DEAD WITH TUMOR	2012-02-12	0.2301	G1	0.2784	0.28	69	Yes	21.7313	1:DECEASED	1521ac6d-31f7-4240-9d54-4f7600e78e16	MX	N1	T3		7.49581	1:PROGRESSION	Yes	Primary	Male
80	TCGA-HZ-7918-01	1	72	NO	STAGE IIB	Pancreatic Adenocarcinoma	PAAD	Pancreatic Adenocarcinoma	17.819	1:Recurred/Progressed	31.8572	0:ALIVE OR DEAD TUMOR FREE	2012-02-12	0.0514	G3	0.2636	0.16	115	Yes	31.8572	0:LIVING	620e0648-ec20-4a12-a6cb-5546fe829c77	M0	N1	T3		17.819	1:PROGRESSION	Yes	Primary	Male
81	TCGA-HZ-7919-01	2	52	NO	STAGE IIB	Pancreatic Adenocarcinoma	PAAD	Pancreatic Adenocarcinoma	NA		19.4957	1:DEAD WITH TUMOR	2012-02-12	0.1409	G2	0.2922	0.57	48		19.4957	1:DECEASED	2faea98a-edf7-4e92-bfb7-f91a36259872	M0	N1	T3		19.4957	1:PROGRESSION	Yes	Primary	Female
82	TCGA-HZ-7920-01	2	71	NO	STAGE IB	Pancreatic Adenocarcinoma	PAAD	Pancreatic Adenocarcinoma	7.75882	0:DiseaseFree	7.75882	0:ALIVE OR DEAD TUMOR FREE	2012-03-12	0.0001	G2	0.315	0.09	1	No	7.75882	1:DECEASED	1fe937f7-b4e5-4cf6-be9b-215a012533c6	MX	N0	T2	Tumor Free	7.75882	0:CENSORED	Yes	Primary	Male
83	TCGA-HZ-7922-01	2	61	NO	STAGE IIB	Pancreatic Adenocarcinoma	PAAD	Pancreatic Adenocarcinoma	NA		0.131505	0:ALIVE OR DEAD TUMOR FREE	2012-02-12	0.2561	G1	0.2893	0.62	44	No	0.131505	0:LIVING	6f777943-ffcb-46d9-872d-514559dee00d	MX	N1	T3		0.131505	0:CENSORED	Yes	Primary	Female
84	TCGA-HZ-7923-01	2	65	NO	STAGE IIA	Pancreatic Adenocarcinoma	PAAD	Pancreatic Adenocarcinoma	10.3232	0:DiseaseFree	10.3232	0:ALIVE OR DEAD TUMOR FREE	2010-02-12	0	G2	0.2747	0.45	NA	No	10.3232	0:LIVING	565ee830-5236-4414-aeaa-48ea7eb3b753	MX	N0	T3		10.3232	0:CENSORED	Yes	Primary	Male
85	TCGA-HZ-7924-01	2	60	NO	STAGE IIA	Pancreatic Adenocarcinoma	PAAD	Pancreatic Adenocarcinoma	27.3202	1:Recurred/Progressed	27.6161	0:ALIVE OR DEAD TUMOR FREE	2012-02-12	0.0002	G2	0.273	0.57	1	Yes	27.6161	0:LIVING	ad220f0d-06b7-4dad-a87d-36dff31c8623	MX	N0	T3		27.3202	1:PROGRESSION	Yes	Primary	Female
86	TCGA-HZ-7925-01	4	66	NO	STAGE IIB	Pancreatic Adenocarcinoma	PAAD	Pancreatic Adenocarcinoma	11.967	1:Recurred/Progressed	20.1861	1:DEAD WITH TUMOR	2012-02-12	0.0036	G2	0.2601	0.17	20	Yes	20.1861	1:DECEASED	f91eb33d-76f0-418c-9962-11a5b31ca1dc	MX	N1	T3		11.967	1:PROGRESSION	Yes	Primary	Male
87	TCGA-HZ-7926-01	2	57	NO	STAGE IIB	Pancreatic Adenocarcinoma	PAAD	Pancreatic Adenocarcinoma	NA		17.03	1:DEAD WITH TUMOR	2012-02-12	0	G1	0.2577	0.77	34	Yes	17.03	1:DECEASED	2be42cc2-9b97-4821-afc2-d1e42eb3932d	MX	N1	T3		11.178	1:PROGRESSION	Yes	Primary	Male
88	TCGA-HZ-8001-01	2	69	NO	STAGE III	Pancreatic Adenocarcinoma	PAAD	Pancreatic Adenocarcinoma	23.2107	0:DiseaseFree	23.2107	0:ALIVE OR DEAD TUMOR FREE	2010-02-12	0.0001	G2	0.3241	0.15	43	No	23.2107	0:LIVING	55cee1dd-15a0-4717-a281-63e08e2cfdf9	MX	N0	T4	Tumor Free	23.2107	0:CENSORED	Yes	Primary	Male
89	TCGA-HZ-8002-01	1	61	NO	STAGE IIB	Pancreatic Adenocarcinoma	PAAD	Pancreatic Adenocarcinoma	NA		12.0327	1:DEAD WITH TUMOR	2010-02-12	0.0001	G2	0.3253	0.08	12		12.0327	1:DECEASED	4b37b026-1d41-4bad-8996-7cb1f0e569af	MX	N1	T3		12.0327	1:PROGRESSION	Yes	Primary	Male
90	TCGA-HZ-8003-01	1	65	NO	STAGE IIB	Pancreatic Adenocarcinoma	PAAD	Pancreatic Adenocarcinoma	NA		19.5943	1:DEAD WITH TUMOR	2010-02-12	0.0014	G2	0.3218	0.7	10	Yes	19.5943	1:DECEASED	68c0bc1b-3195-4ed6-8345-3ca53dfc54fc	MX	N1	T3		19.5943	1:PROGRESSION	Yes	Primary	Female
91	TCGA-HZ-8005-01	4	81	NO	STAGE IIB	Pancreatic Adenocarcinoma	PAAD	Pancreatic Adenocarcinoma	NA		3.94516	1:DEAD WITH TUMOR	2010-08-12	0.1693	G3	0.3156	0.45	57	No	3.94516	1:DECEASED	21814c02-6aa5-4b98-8fd8-41ca0b04ccd2	MX	N1	T3	With Tumor	3.94516	1:PROGRESSION	Yes	Primary	Male
92	TCGA-HZ-8315-01	1	54	NO	STAGE IIA	Pancreatic Adenocarcinoma	PAAD	Pancreatic Adenocarcinoma	NA		9.83003	1:DEAD WITH TUMOR	9/28/12	0.0037	G2	0.2795	0.16	52		9.83003	1:DECEASED	02dbd5fa-e31f-4486-8df8-5b851f2e92bd	MX	N0	T3	With Tumor	9.83003	1:PROGRESSION	Yes	Primary	Female
93	TCGA-HZ-8317-01	1	69	NO	STAGE IIB	Pancreatic Adenocarcinoma	PAAD	Pancreatic Adenocarcinoma	NA		12.4273	1:DEAD WITH TUMOR	10/17/12	0	G1	0.2868	0.26	9	No	12.4273	1:DECEASED	a2fd0991-cfbd-4162-8ca9-2ed096f54a14	MX	N1	T3	With Tumor	12.4273	1:PROGRESSION	Yes	Primary	Female
94	TCGA-HZ-8519-01	2	73	NO	STAGE IA	Pancreatic Adenocarcinoma	PAAD	Pancreatic Adenocarcinoma	14.9259	0:DiseaseFree	14.9259	0:ALIVE OR DEAD TUMOR FREE	2001-11-13	0.0033	G3	0.2986	0.14	NA	No	14.9259	0:LIVING	70c2c861-01de-47bc-abfd-b7d14d68e1a1	MX	N0	T1	Tumor Free	14.9259	0:CENSORED	Yes	Primary	Male
95	TCGA-HZ-8636-01	2	58	NO	STAGE IV	Pancreatic Adenocarcinoma	PAAD	Pancreatic Adenocarcinoma	NA		17.9176	1:DEAD WITH TUMOR	1/25/13	0.2288	G3	0.2869	0.14	48	No	17.9176	1:DECEASED	02ef2e1a-5afe-4c00-a3ea-7f4a153f1da4	M1	N0	T3	With Tumor	17.9176	1:PROGRESSION	Yes	Primary	Female
96	TCGA-HZ-8637-01	2	76	NO	STAGE IIB	Pancreatic Adenocarcinoma	PAAD	Pancreatic Adenocarcinoma	16.9971	0:DiseaseFree	16.9971	0:ALIVE OR DEAD TUMOR FREE	2001-11-13	0.0216	G3	0.2644	0.26	27	No	16.9971	1:DECEASED	459028fd-0cd8-4e6d-a668-71fd60bd0a37	MX	N1	T3		16.9971	0:CENSORED	Yes	Primary	Female
97	TCGA-HZ-8638-01	2	84	NO	STAGE IA	Pancreatic Adenocarcinoma	PAAD	Pancreatic Adenocarcinoma	4.96433	0:DiseaseFree	4.96433	0:ALIVE OR DEAD TUMOR FREE	2001-11-13	0	GX	0.2778	0.29	1	No	4.96433	1:DECEASED	5f9a5aba-8db8-45cc-8784-c5058445bd6f	MX	N0	T1	Tumor Free	4.96433	0:CENSORED	Yes	Primary	Female
98	TCGA-HZ-A49G-01	1	58	NO	STAGE IIB	Pancreatic Adenocarcinoma	PAAD	Pancreatic Adenocarcinoma	NA		21.6984	0:ALIVE OR DEAD TUMOR FREE	2/21/13	0.0005	G2	0.2693	0.15	35	No	21.6984	0:LIVING	47CB93BC-8F6B-4B2A-804C-BB4FC78DF9E1	MX	N1	T2	With Tumor	21.6984	0:CENSORED	Yes	Primary	Female
99	TCGA-HZ-A49H-01	1	68	NO	STAGE IIB	Pancreatic Adenocarcinoma	PAAD	Pancreatic Adenocarcinoma	16.1423	0:DiseaseFree	16.1423	0:ALIVE OR DEAD TUMOR FREE	2/21/13	0	G2	0.2744	1.09	8	No	16.1423	0:LIVING	17142718-742E-464A-8E0F-A6B9AC8FAD75	MX	N1	T3	Tumor Free	16.1423	0:CENSORED	Yes	Primary	Female
100	TCGA-HZ-A49I-01	4	77	NO	STAGE IIB	Pancreatic Adenocarcinoma	PAAD	Pancreatic Adenocarcinoma	NA		10.1259	1:DEAD WITH TUMOR	2/21/13	0.0842	G2	0.2655	7.73	43	No	10.1259	1:DECEASED	27286A38-1035-4A22-9EBC-874DF8C49026	MX	N1	T3	With Tumor	10.1259	1:PROGRESSION	Yes	Primary	Male
101	TCGA-HZ-A4BH-01	4	75	NO	STAGE IIB	Pancreatic Adenocarcinoma	PAAD	Pancreatic Adenocarcinoma	NA		6.37801	0:ALIVE OR DEAD TUMOR FREE	1/25/13	0.0811	G3	0.2661	4.41	57		6.37801	0:LIVING	2C636FB4-C341-4C55-B920-27BC2D40C815	MX	N1B	T3		6.37801	0:CENSORED	Yes	Primary	Male
102	TCGA-HZ-A4BK-01	4	72	NO	STAGE IIB	Pancreatic Adenocarcinoma	PAAD	Pancreatic Adenocarcinoma	NA		21.5998	0:ALIVE OR DEAD TUMOR FREE	1/25/13	0.0487	G3	0.2577	1.61	52	No	21.5998	0:LIVING	514D12B0-6F60-406E-BDE9-A090E918EBFF	MX	N1	T3		21.5998	0:CENSORED	Yes	Primary	Male
103	TCGA-HZ-A77O-01	1	77	NO	STAGE IIB	Pancreatic Adenocarcinoma	PAAD	Pancreatic Adenocarcinoma	3.22188	1:Recurred/Progressed	5.26022	1:DEAD WITH TUMOR	3/29/14	0.314	G2	0.2783	1.61	23	Yes	5.26022	1:DECEASED	FE01A390-F45E-4352-A253-AF8EF7EE9628	MX	N1	T2	Tumor Free	3.22188	1:PROGRESSION	Yes	Primary	Female
104	TCGA-HZ-A77P-01	3	77	NO	STAGE IIB	Pancreatic Adenocarcinoma	PAAD	Pancreatic Adenocarcinoma	10.8492	0:DiseaseFree	10.8492	0:ALIVE OR DEAD TUMOR FREE	3/29/14	0.002	G1	0.2836	1.62	41	No	10.8492	0:LIVING	5971A597-1E16-4F6D-8D7B-0E69C6BDCEAD	MX	N1	T3	Tumor Free	10.8492	0:CENSORED	Yes	Primary	Male
105	TCGA-HZ-A77Q-01	2	55	NO	STAGE IIB	Pancreatic Adenocarcinoma	PAAD	Pancreatic Adenocarcinoma	NA		1.08492	0:ALIVE OR DEAD TUMOR FREE	3/29/14	0.0041	G2	0.2917	0.87	48	No	1.08492	0:LIVING	CE9E0431-19A1-4EA9-85B0-44A9E9792E03	MX	N1	T3	Tumor Free	1.08492	0:CENSORED	Yes	Primary	Female
106	TCGA-HZ-A8P0-01	1	76	NO	STAGE IIB	Pancreatic Adenocarcinoma	PAAD	Pancreatic Adenocarcinoma	NA		0	0:ALIVE OR DEAD TUMOR FREE	3/29/14	0.1403	G1	0.2793	0.34	28	No	0	0:LIVING	98F1D0EB-0977-4F53-A3B1-E6875A34C27B	MX	N1	T3	Tumor Free	0	0:CENSORED	Yes	Primary	Male
107	TCGA-HZ-A8P1-01	3	81	NO	STAGE IB	Pancreatic Adenocarcinoma	PAAD	Pancreatic Adenocarcinoma	NA		0.230134	0:ALIVE OR DEAD TUMOR FREE	3/29/14	0.225	G1	0.3075	0.22	45	No	0.230134	0:LIVING	B8E0F4FB-C916-43B8-AFD2-8077A7E3AEBC	MX	N0	T2	Tumor Free	0.230134	0:CENSORED	Yes	Primary	Male
108	TCGA-HZ-A9TJ-01	4	70	NO	STAGE IV	Pancreatic Adenocarcinoma	PAAD	Pancreatic Adenocarcinoma	NA		19.8244	0:ALIVE OR DEAD TUMOR FREE	2005-01-15	0.3589	G2	0.2926	2.88	76	Yes	19.8244	0:LIVING	94CD2278-7C76-423B-A44B-564776211A07	M1	N0	T3	With Tumor	18.2464	1:PROGRESSION	Yes	Primary	Male
109	TCGA-IB-7644-01	4	65	NO	STAGE IV	Pancreatic Adenocarcinoma	PAAD	Pancreatic Adenocarcinoma	NA		12.9533	1:DEAD WITH TUMOR	2002-08-13	0.0898	G2	0.2786	0.34	24	No	12.9533	1:DECEASED	1782bf45-7350-4053-8dd1-45faf4ed8dd9	M1	N1	T3	With Tumor	10.0602	1:PROGRESSION	Yes	Primary	Female
110	TCGA-IB-7645-01	2	44	NO	STAGE IIB	Pancreatic Adenocarcinoma	PAAD	Pancreatic Adenocarcinoma	NA		49.3803	1:DEAD WITH TUMOR	2002-08-13	0	G1	0.3184	0.03	33	Yes	49.3803	1:DECEASED	7a1d9862-910b-403e-9eab-697dc65618c7	M0	N1	T3	With Tumor	32.3503	1:PROGRESSION	Yes	Primary	Female
111	TCGA-IB-7646-01	2	60	NO	STAGE IIB	Pancreatic Adenocarcinoma	PAAD	Pancreatic Adenocarcinoma	NA		4.76707	1:DEAD WITH TUMOR	2002-08-13	0.1454	G2	0.2845	0.35	57	No	4.76707	1:DECEASED	d1e0f479-77dd-42cd-89cb-c1eeac60c10a	M0	N1	T3	With Tumor	4.33968	1:PROGRESSION	Yes	Primary	Male
112	TCGA-IB-7649-01	1	73	NO	STAGE IIB	Pancreatic Adenocarcinoma	PAAD	Pancreatic Adenocarcinoma	NA		15.3533		2002-11-13	0.0238	G2	0.2587	0.85	38	No	15.3533	1:DECEASED	ec9ac713-08e9-4559-b606-5f58d2c4df50	M0	N1	T3		9.27113	1:PROGRESSION	Yes	Primary	Female
113	TCGA-IB-7651-01	2	64	NO	STAGE IIB	Pancreatic Adenocarcinoma	PAAD	Pancreatic Adenocarcinoma	16.1752	1:Recurred/Progressed	19.8244	1:DEAD WITH TUMOR	2002-11-13	0.0001	G2	0.3554	4.49	14306	Yes	19.8244	1:DECEASED	3559f697-8fec-4f36-962c-632272fe9c9c	M0	N1	T3	With Tumor	16.1752	1:PROGRESSION	Yes	Primary	Female
114	TCGA-IB-7652-01	1	49	NO	STAGE IIB	Pancreatic Adenocarcinoma	PAAD	Pancreatic Adenocarcinoma	36.69	0:DiseaseFree	36.69	0:ALIVE OR DEAD TUMOR FREE	2002-11-13	0.2931	G2	0.2654	0.31	87	No	36.69	0:LIVING	178e68c0-4cb8-4042-a942-5a159ec1e12b	M0	N1	T3	Tumor Free	36.69	0:CENSORED	Yes	Primary	Female
115	TCGA-IB-7885-01	2	78	NO	STAGE IIB	Pancreatic Adenocarcinoma	PAAD	Pancreatic Adenocarcinoma	41.3256	0:DiseaseFree	41.3256	0:ALIVE OR DEAD TUMOR FREE	2002-11-13	0.0017	G2	0.2948	0.04	32	No	41.3256	0:LIVING	77e49007-3e44-4157-beae-8f7e94234c78	M0	N1	T3	With Tumor	41.3256	0:CENSORED	Yes	Primary	Female
116	TCGA-IB-7886-01	2	80	NO	STAGE IIB	Pancreatic Adenocarcinoma	PAAD	Pancreatic Adenocarcinoma	4.04379	0:DiseaseFree	4.04379	0:ALIVE OR DEAD TUMOR FREE	2002-08-13	0.1501	G3	0.2646	0.63	41	No	4.04379	1:DECEASED	f73dfd7f-e054-46ff-9485-e8d05afe2da6	M0	N1	T3	Tumor Free	4.04379	0:CENSORED	Yes	Primary	Male
117	TCGA-IB-7887-01	4	62	NO	STAGE IIB	Pancreatic Adenocarcinoma	PAAD	Pancreatic Adenocarcinoma	NA		3.6164	1:DEAD WITH TUMOR	2002-11-13	0.0262	G2	0.2654	0.83	24	No	3.6164	1:DECEASED	fe699c36-82ef-45dd-b636-8c18a9ef6c76	M0	N1	T3		3.6164	0:CENSORED	Yes	Primary	Female
118	TCGA-IB-7888-01	2	66	NO	STAGE IIA	Pancreatic Adenocarcinoma	PAAD	Pancreatic Adenocarcinoma	NA		43.7913	1:DEAD WITH TUMOR	2002-12-13	0.0028	G2	0.2701	5.66	31	No	43.7913	1:DECEASED	05d2adb3-5c6d-4edc-ba4c-bdbf628f4eee	M0	N0	T3	With Tumor	14.0382	1:PROGRESSION	Yes	Primary	Female
119	TCGA-IB-7889-01	1	85	NO	STAGE IIB	Pancreatic Adenocarcinoma	PAAD	Pancreatic Adenocarcinoma	NA		15.8135	1:DEAD WITH TUMOR	2002-12-13	0.0178	G1	0.2715	2.33	38	No	15.8135	1:DECEASED	31e66b80-c684-4ee8-82ae-36d00f36bc88	M0	N1	T3	With Tumor	11.5725	1:PROGRESSION	Yes	Primary	Female
120	TCGA-IB-7890-01	2	73	NO	STAGE IB	Pancreatic Adenocarcinoma	PAAD	Pancreatic Adenocarcinoma	NA		19.6601	1:DEAD WITH TUMOR	2002-12-13	0.1198	G3	0.306	6.56	58	Yes	19.6601	1:DECEASED	5494af7d-403a-423b-b7ff-e6db9c117e93	M0	N0	T2	With Tumor	17.0628	1:PROGRESSION	Yes	Primary	Male
121	TCGA-IB-7891-01	1	49	NO	STAGE IIB	Pancreatic Adenocarcinoma	PAAD	Pancreatic Adenocarcinoma	17.2601	1:Recurred/Progressed	30.0161	1:DEAD WITH TUMOR	2002-11-13	0.001	G1	0.3075	0.02	30	Yes	30.0161	1:DECEASED	ca2da39a-263c-4238-9826-de7d52e63d0f	M0	N1	T3	Tumor Free	17.2601	1:PROGRESSION	Yes	Primary	Female
122	TCGA-IB-7893-01	4	64	NO	STAGE IIA	Pancreatic Adenocarcinoma	PAAD	Pancreatic Adenocarcinoma	NA		3.84653	1:DEAD WITH TUMOR	2002-08-13	0.1231	G3	0.2978	8.57	32	Yes	3.84653	1:DECEASED	0944ce65-a89a-4916-b90a-f674b334281e	M0	N0	T3	With Tumor	2.63011	1:PROGRESSION	Yes	Primary	Male
123	TCGA-IB-7897-01	2	53	NO	STAGE IIB	Pancreatic Adenocarcinoma	PAAD	Pancreatic Adenocarcinoma	NA		15.9779	1:DEAD WITH TUMOR	2002-11-13	0	G2	0.3152	9.09	1	No	15.9779	1:DECEASED	01775b06-5836-469c-8537-120cb8cc94e9	M0	N1	T3	With Tumor	13.0519	1:PROGRESSION	Yes	Primary	Female
124	TCGA-IB-8126-01	1	79	NO	STAGE III	Pancreatic Adenocarcinoma	PAAD	Pancreatic Adenocarcinoma	NA		15.1889	0:ALIVE OR DEAD TUMOR FREE	2002-11-13	0.0027	G1	0.3114	0.12	12	Yes	15.1889	0:LIVING	4387a2c2-8007-4735-a48c-34a2b476018e	M0	N1	T4	With Tumor	2.72874	1:PROGRESSION	Yes	Primary	Female
125	TCGA-IB-8127-01	2	59	NO	STAGE IIB	Pancreatic Adenocarcinoma	PAAD	Pancreatic Adenocarcinoma	15.9779	1:Recurred/Progressed	17.1615	0:ALIVE OR DEAD TUMOR FREE	2002-12-13	0.2179	G2	0.2979	0.49	28	Yes	17.1615	0:LIVING	0b4443a0-087d-47e7-9e67-795eac6750c3	M0	N1	T3	Tumor Free	15.9779	1:PROGRESSION	Yes	Primary	Male
126	TCGA-IB-A5SO-01	2	71	NO	STAGE IIB	Pancreatic Adenocarcinoma	PAAD	Pancreatic Adenocarcinoma	NA		11.9999	1:DEAD WITH TUMOR	2005-08-13	0.003	G2	0.3297	1.39	26	Yes	11.9999	1:DECEASED	C6388925-C0A1-4610-A6B9-D9D9500D88C6	M0	N1	T3	With Tumor	9.07387	1:PROGRESSION	Yes	Primary	Male
127	TCGA-IB-A5SP-01	4	77	NO	STAGE IIA	Pancreatic Adenocarcinoma	PAAD	Pancreatic Adenocarcinoma	NA		15.8464	0:ALIVE OR DEAD TUMOR FREE	2005-08-13	0.4525	G2	0.2973	1.83	40	No	15.8464	0:LIVING	BD73ED94-5F4F-4EB3-8B9B-391AF4422D0E	M0	N0	T3	With Tumor	9.86291	1:PROGRESSION	Yes	Primary	Male
128	TCGA-IB-A5SQ-01	2	56	NO	STAGE IB	Pancreatic Adenocarcinoma	PAAD	Pancreatic Adenocarcinoma	6.47664	1:Recurred/Progressed	7.19992	1:DEAD WITH TUMOR	2005-08-13	0	G2	0.2693	0.61	35	Yes	7.19992	1:DECEASED	4F87E061-E773-48F2-84BA-32401396500E	M0	N0	T2	With Tumor	6.47664	1:PROGRESSION	Yes	Primary	Female
129	TCGA-IB-A5SS-01	4	64	NO	STAGE IIB	Pancreatic Adenocarcinoma	PAAD	Pancreatic Adenocarcinoma	2.16984	1:Recurred/Progressed	15.1231	1:DEAD WITH TUMOR	2005-08-13	0.2517	G3	0.3178	0.78	38	No	15.1231	1:DECEASED	31ACA8A3-7107-4B9D-8B6A-C07CAA2A9339	M0	N1	T3	With Tumor	2.16984	1:PROGRESSION	Yes	Primary	Female
130	TCGA-IB-A5ST-01	2	64	NO	STAGE IIB	Pancreatic Adenocarcinoma	PAAD	Pancreatic Adenocarcinoma	20.8765	0:DiseaseFree	20.8765	0:ALIVE OR DEAD TUMOR FREE	2005-08-13	0	G2	0.2851	0.88	6	No	20.8765	0:LIVING	6C0EA771-EA86-4DB6-994A-2372B2B8F536	M0	N1	T3	Tumor Free	20.8765	0:CENSORED	Yes	Primary	Female
131	TCGA-IB-A6UF-01	4	63	NO	STAGE IIB	Pancreatic Adenocarcinoma	PAAD	Pancreatic Adenocarcinoma	NA		21.8957	0:ALIVE OR DEAD TUMOR FREE	2010-03-13	0.2707	G2	0.2882	0.87	47	Yes	21.8957	0:LIVING	56A1B8FF-A71C-4E5F-9C3C-D8162FF896AA	M0	N1	T3		19.4957	1:PROGRESSION	Yes	Primary	Male
132	TCGA-IB-A6UG-01	1	65	NO	STAGE IIB	Pancreatic Adenocarcinoma	PAAD	Pancreatic Adenocarcinoma	NA		1.34793	0:ALIVE OR DEAD TUMOR FREE	2010-03-13	0.0683	G3	0.2788	0.62	61	No	1.34793	1:DECEASED	45E48080-0B27-45F4-8149-1AE7E36C6933	M0	N1	T3	With Tumor	1.34793	1:PROGRESSION	Yes	Primary	Male
133	TCGA-IB-A7LX-01	4	57	NO	STAGE IIB	Pancreatic Adenocarcinoma	PAAD	Pancreatic Adenocarcinoma	NA		8.21909	1:DEAD WITH TUMOR	2002-04-14	0.428	G2	0.3162	0.74	39	Yes	8.21909	1:DECEASED	712C2F78-C736-42CE-B689-A954C5290987	MX	N1	T3	With Tumor	0.230134	1:PROGRESSION	Yes	Primary	Male
134	TCGA-IB-A7M4-01	2	81	NO	STAGE IIB	Pancreatic Adenocarcinoma	PAAD	Pancreatic Adenocarcinoma	15.8793	0:DiseaseFree	15.8793	0:ALIVE OR DEAD TUMOR FREE	2002-04-14	0.1441	G3	0.2843	0.39	65	No	15.8793	0:LIVING	6A0A280D-4A30-4071-AFE7-DE6B82A6E34C	MX	N1	T3	Tumor Free	15.8793	0:CENSORED	Yes	Primary	Male
135	TCGA-IB-AAUM-01	1	76	NO	STAGE IIB	Pancreatic Adenocarcinoma	PAAD	Pancreatic Adenocarcinoma	NA		0.263011	0:ALIVE OR DEAD TUMOR FREE	7/14/14	0	G3	0.2972	0.22	20	No	0.263011	0:LIVING	CFDA26B9-D417-425C-9A72-FA76CA4B296C	M0	N1	T2	With Tumor	0.263011	0:CENSORED	Yes	Primary	Male
136	TCGA-IB-AAUN-01	1	74	NO	STAGE IB	Pancreatic Adenocarcinoma	PAAD	Pancreatic Adenocarcinoma	4.3068	1:Recurred/Progressed	4.73419		2007-08-14	0.2565	G2	0.2837	0.12	31	No	4.73419	1:DECEASED	638B1A6A-C222-414C-96BC-F259F0AFB278	M0	N0	T2		4.3068	1:PROGRESSION	Yes	Primary	Female
137	TCGA-IB-AAUO-01	4	64	NO	STAGE IIB	Pancreatic Adenocarcinoma	PAAD	Pancreatic Adenocarcinoma	NA		7.85745	1:DEAD WITH TUMOR	2007-08-14	0.1447	G3	0.2666	0.04	42	Yes	7.85745	1:DECEASED	869E61D6-FBBF-4CA2-BE1A-57B82A03C7A1	M0	N1	T3	With Tumor	2.43285	1:PROGRESSION	Yes	Primary	Female
138	TCGA-IB-AAUP-01	2	68	NO	STAGE IIB	Pancreatic Adenocarcinoma	PAAD	Pancreatic Adenocarcinoma	14.1697	0:DiseaseFree	14.1697	0:ALIVE OR DEAD TUMOR FREE	6/24/14	0.0048	G2	0.294	0.19	36	No	14.1697	0:LIVING	0A3C8161-4186-4C95-8288-9928D6DB0355	M0	N1	T3	Tumor Free	14.1697	0:CENSORED	Yes	Primary	Male
139	TCGA-IB-AAUQ-01	4	50	NO	STAGE IIB	Pancreatic Adenocarcinoma	PAAD	Pancreatic Adenocarcinoma	NA		6.01637	1:DEAD WITH TUMOR	2007-08-14	0.0218	G2	0.2681	0.05	53	No	6.01637	1:DECEASED	AFE89625-B355-454D-8C0B-B4161EDD69F8	M0	N1	T3	With Tumor	3.51777	1:PROGRESSION	Yes	Primary	Male
140	TCGA-IB-AAUR-01	2	67	NO	STAGE IIB	Pancreatic Adenocarcinoma	PAAD	Pancreatic Adenocarcinoma	NA		11.1122	0:ALIVE OR DEAD TUMOR FREE	2007-08-14	0	G1	0.2614	0.04	4	Yes	11.1122	0:LIVING	6788E0E5-B67F-4FE6-AABB-6D0430AE2D06	M0	N1	T3	With Tumor	10.4547	1:PROGRESSION	Yes	Primary	Male
141	TCGA-IB-AAUS-01	2	84	NO	STAGE IIB	Pancreatic Adenocarcinoma	PAAD	Pancreatic Adenocarcinoma	NA		7.39718	0:ALIVE OR DEAD TUMOR FREE	2007-08-14	0	G2	0.27	0.06	5	No	7.39718	0:LIVING	69285F58-9B70-4262-ACC0-8CF3D47540C3	M0	N1	T3	With Tumor	7.39718	0:CENSORED	Yes	Primary	Female
142	TCGA-IB-AAUT-01	1	65	NO	STAGE IIB	Pancreatic Adenocarcinoma	PAAD	Pancreatic Adenocarcinoma	9.43551	0:DiseaseFree	9.43551	0:ALIVE OR DEAD TUMOR FREE	6/24/14	0.0013	G1	0.3006	0.27	NA	No	9.43551	0:LIVING	88EAEBFC-D740-4CDC-88F5-DF5E08633E2D	M0	N1	T2	With Tumor	9.43551	0:CENSORED	Yes	Primary	Male
143	TCGA-IB-AAUU-01	4	35	NO	STAGE IIB	Pancreatic Adenocarcinoma	PAAD	Pancreatic Adenocarcinoma	8.05471	0:DiseaseFree	8.05471	0:ALIVE OR DEAD TUMOR FREE	6/24/14	0.1885	G3	0.2992	0.47	43	No	8.05471	0:LIVING	A53C919A-4E08-46F1-AF3F-30B16B597C33	M0	N1	T3	Tumor Free	8.05471	0:CENSORED	Yes	Primary	Male
144	TCGA-IB-AAUV-01	2	49	NO	STAGE IIB	Pancreatic Adenocarcinoma	PAAD	Pancreatic Adenocarcinoma	13.282	0:DiseaseFree	13.282	0:ALIVE OR DEAD TUMOR FREE	6/24/14	0.0001	G2	0.2786	0	1		13.282	0:LIVING	6983FC34-9577-45E1-B246-40E18FAB953F	M0	N1	T3	Tumor Free	13.282	0:CENSORED	Yes	Primary	Male
145	TCGA-IB-AAUW-01	1	63	NO	STAGE IIB	Pancreatic Adenocarcinoma	PAAD	Pancreatic Adenocarcinoma	6.08213	1:Recurred/Progressed	7.56156	1:DEAD WITH TUMOR	6/24/14	0.0001	G3	0.2684	0.02	NA	Yes	7.56156	1:DECEASED	18960EB6-2D79-4D12-886A-4CD1E8FC1E21	M0	N1	T3	Tumor Free	6.08213	1:PROGRESSION	Yes	Primary	Female
146	TCGA-L1-A7W4-01	4	48	NO	STAGE IIB	Pancreatic Adenocarcinoma	PAAD	Pancreatic Adenocarcinoma	NA		9.13963	1:DEAD WITH TUMOR	2002-03-14	0.2929	G3	NA	NA	NA	Yes	9.13963	1:DECEASED	AB449860-46E5-485E-ABD5-31C5ABEF2C58	M0	N1	T3	With Tumor	4.24105	1:PROGRESSION	Yes	Primary	Female
147	TCGA-LB-A7SX-01	2	74	NO	STAGE IIB	Pancreatic Adenocarcinoma	PAAD	Pancreatic Adenocarcinoma	NA		12.9204	0:ALIVE OR DEAD TUMOR FREE	2001-03-14	0.5679	G2	0.2967	2.52	83	No	12.9204	1:DECEASED	5750A6ED-2516-456D-97D4-2F6486845ED8	MX	N1	T3		12.9204	0:CENSORED	Yes	Primary	Female
148	TCGA-LB-A8F3-01	1	64	NO	STAGE IIA	Pancreatic Adenocarcinoma	PAAD	Pancreatic Adenocarcinoma	NA		12.4601	0:ALIVE OR DEAD TUMOR FREE	2/13/14	0.2038	G1	0.2825	0.29	40	No	12.4601	0:LIVING	F852DE27-B600-44A4-AB30-D74108DFC2E9	MX	N0	T3		12.4601	0:CENSORED	Yes	Primary	Female
149	TCGA-LB-A9Q5-01	1	63	NO	STAGE IIB	Pancreatic Adenocarcinoma	PAAD	Pancreatic Adenocarcinoma	NA		10.2903	1:DEAD WITH TUMOR	5/21/14	0	G3	0.281	0.2	22	Yes	10.2903	1:DECEASED	31C23E65-1F18-4F59-8A54-31FEBEDEF8A2	MX	N1	T3		9.53414	1:PROGRESSION	Yes	Primary	Female
150	TCGA-M8-A5N4-01	4	48	NO	STAGE IIA	Pancreatic Adenocarcinoma	PAAD	Pancreatic Adenocarcinoma	NA		19.1998	0:ALIVE OR DEAD TUMOR FREE	9/26/13	0.1305	G2	0.258	2.48	34	Yes	19.1998	0:LIVING	F0A4944C-D6CF-4163-A1AB-189803464B03	M0	N0	T3	With Tumor	13.6766	1:PROGRESSION	Yes	Primary	Female
151	TCGA-OE-A75W-01	4	75	NO	STAGE IIA	Pancreatic Adenocarcinoma	PAAD	Pancreatic Adenocarcinoma	NA		8.77799		10/29/13	0.247	G1	0.2845	1.79	74	Yes	8.77799	1:DECEASED	4A60E87E-6BC1-4AE0-9CCB-4CDC3E99C608	M0	N0	T3		4.79995	1:PROGRESSION	Yes	Primary	Male
152	TCGA-PZ-A5RE-01	4	44	NO	STAGE IIB	Pancreatic Adenocarcinoma	PAAD	Pancreatic Adenocarcinoma	NA		15.4519	1:DEAD WITH TUMOR	6/21/13	0.1924	G3	0.3007	1.17	30	Yes	15.4519	1:DECEASED	C26002E7-ABF1-42B9-BF36-0E97249D872F	MX	N1	T3		12.9204	1:PROGRESSION	Yes	Primary	Female
153	TCGA-Q3-A5QY-01	2	58	NO	STAGE IIB	Pancreatic Adenocarcinoma	PAAD	Pancreatic Adenocarcinoma	NA		13.6766	0:ALIVE OR DEAD TUMOR FREE	4/26/13	0	G2	0.2838	1.19	1	No	13.6766	0:LIVING	1756244E-13BC-4ED7-8B91-005608803D91	MX	N1	T3		13.6766	0:CENSORED	Yes	Primary	Male
154	TCGA-Q3-AA2A-01	4	64	NO	STAGE IB	Pancreatic Adenocarcinoma	PAAD	Pancreatic Adenocarcinoma	NA		3.12325	0:ALIVE OR DEAD TUMOR FREE	3/17/14	0.154	G1	0.2916	0.33	19	No	3.12325	0:LIVING	23908554-B98E-4FF8-98E7-DEE3E2C5FEAF	MX	N1	T3		3.12325	0:CENSORED	Yes	Primary	Female
155	TCGA-RB-A7B8-01	4	81	NO	STAGE IIB	Pancreatic Adenocarcinoma	PAAD	Pancreatic Adenocarcinoma	14.7615	1:Recurred/Progressed	15.3204	1:DEAD WITH TUMOR	12/23/13	0.0902	G2	0.2911	0.84	36	Yes	15.3204	1:DECEASED	5BFE94ED-88B9-44CE-8BBD-1285AB9678A4	MX	N1	T3	Tumor Free	14.7615	1:PROGRESSION	Yes	Primary	Female
156	TCGA-RB-AA9M-01	4	43	NO	STAGE IIB	Pancreatic Adenocarcinoma	PAAD	Pancreatic Adenocarcinoma	NA		9.40264	0:ALIVE OR DEAD TUMOR FREE	6/13/14	0.0001	G3	0.2887	1.02	17	Yes	9.40264	0:LIVING	9D5C5303-550F-454F-8FD4-8ABCDD311215	MX	N1	T1		8.4821	1:PROGRESSION	Yes	Primary	Male
157	TCGA-RL-AAAS-01	1	60	NO	STAGE IB	Pancreatic Adenocarcinoma	PAAD	Pancreatic Adenocarcinoma	0.295887	0:DiseaseFree	0.295887	0:ALIVE OR DEAD TUMOR FREE	7/16/14	0.0001	G2	0.2754	0.24	NA	No	0.295887	0:LIVING	C53D66D9-AD9A-417E-A441-DF5BCF1AE13F	M0	N0	T2	Tumor Free	0.295887	0:CENSORED	Yes	Primary	Female
158	TCGA-S4-A8RM-01	4	67	NO	STAGE IIB	Pancreatic Adenocarcinoma	PAAD	Pancreatic Adenocarcinoma	24.2299	0:DiseaseFree	24.2299	0:ALIVE OR DEAD TUMOR FREE	2003-03-14	0.2143	G3	0.2971	0.65	30	No	24.2299	0:LIVING	C70621CC-C8E1-441D-93EC-BD6922CC7F61	MX	N1	T3	Tumor Free	24.2299	0:CENSORED	Yes	Primary	Male
159	TCGA-S4-A8RO-01	4	75	NO	STAGE IIB	Pancreatic Adenocarcinoma	PAAD	Pancreatic Adenocarcinoma	9.56702	1:Recurred/Progressed	17.2601	0:ALIVE OR DEAD TUMOR FREE	2003-03-14	0.3134	G2	0.3126	0.42	48	Yes	17.2601	0:LIVING	A9C0F3A1-01EB-4F01-B58A-708B2960E685	MX	N1	T3	Tumor Free	9.56702	1:PROGRESSION	Yes	Primary	Female
160	TCGA-S4-A8RP-01	4	77	NO	STAGE IIB	Pancreatic Adenocarcinoma	PAAD	Pancreatic Adenocarcinoma	NA		23.0792		2003-03-14	0.2501	G3	0.2825	2.29	29		23.0792	1:DECEASED	CE2BFD9E-6382-47BB-9FD1-B77AFE57E948	MX	N1	T3		23.0792	0:CENSORED	Yes	Primary	Female
161	TCGA-US-A774-01	1	76	NO	STAGE IIB	Pancreatic Adenocarcinoma	PAAD	Pancreatic Adenocarcinoma	NA		22.8491	1:DEAD WITH TUMOR	12/16/13	0.0002	G3	0.2742	1.4	15	Yes	22.8491	1:DECEASED	09FD6D9E-C715-4D57-88F9-238DD74C79A7	MX	N1	T3	With Tumor	12.0327	1:PROGRESSION	Yes	Primary	Female
162	TCGA-US-A776-01	4	61	NO	STAGE IIA	Pancreatic Adenocarcinoma	PAAD	Pancreatic Adenocarcinoma	39.9776	0:DiseaseFree	39.9776	0:ALIVE OR DEAD TUMOR FREE	12/16/13	0.3408	G2	0.3008	2.15	83	No	39.9776	0:LIVING	D211E0C1-7968-4343-8AAE-27FAB0039367	MX	N0	T3	Tumor Free	39.9776	0:CENSORED	Yes	Primary	Male
163	TCGA-US-A779-01	4	54	NO	STAGE IIB	Pancreatic Adenocarcinoma	PAAD	Pancreatic Adenocarcinoma	NA		16.7998	1:DEAD WITH TUMOR	12/17/13	0.1675	G1	0.291	1.02	28		16.7998	1:DECEASED	53C94A86-1B4D-4833-A169-D990C460B301	MX	N1B	T3	With Tumor	16.7998	1:PROGRESSION	Yes	Primary	Female
164	TCGA-US-A77E-01	4	73	NO	STAGE IIB	Pancreatic Adenocarcinoma	PAAD	Pancreatic Adenocarcinoma	NA		14.1368	1:DEAD WITH TUMOR	12/17/13	0.079	G3	0.2829	0.62	72	Yes	14.1368	1:DECEASED	5AA57FFF-4515-4076-8798-55015BB4F156	MX	N1	T3	With Tumor	5.45747	1:PROGRESSION	Yes	Primary	Male
165	TCGA-US-A77G-01	4	64	NO	STAGE IIB	Pancreatic Adenocarcinoma	PAAD	Pancreatic Adenocarcinoma	NA		0.394516	0:ALIVE OR DEAD TUMOR FREE	12/16/13	0.1246	G2	0.2833	1.09	27		0.394516	1:DECEASED	74AA6675-28B7-46DC-9015-F07A07C7B018	MX	N1	T3	Tumor Free	0.394516	0:CENSORED	Yes	Primary	Male
166	TCGA-US-A77J-01	2	81	NO	STAGE IIB	Pancreatic Adenocarcinoma	PAAD	Pancreatic Adenocarcinoma	NA		18.6738	1:DEAD WITH TUMOR	12/16/13	0	G2	0.2823	0.82	NA		18.6738	1:DECEASED	3A3A8FE1-E35C-45D0-AA0B-4FEFA9EE9183	MX	N1B	T3	With Tumor	18.6738	1:PROGRESSION	Yes	Primary	Female
167	TCGA-XD-AAUG-01	2	66	NO	STAGE IV	Pancreatic Adenocarcinoma	PAAD	Pancreatic Adenocarcinoma	NA		13.8081	0:ALIVE OR DEAD TUMOR FREE	2006-05-14	0.0001	G2	0.2819	0.37	17	No	13.8081	0:LIVING	F89D429F-4747-468B-B894-89583BD8AB02	M1	N1	T3		13.8081	0:CENSORED	Yes	Primary	Female
168	TCGA-XD-AAUH-01	2	57	NO	STAGE IIB	Pancreatic Adenocarcinoma	PAAD	Pancreatic Adenocarcinoma	NA		12.9862	0:ALIVE OR DEAD TUMOR FREE	2006-05-14	0.0001	G2	0.2828	0.1	15	Yes	12.9862	0:LIVING	B46B5A4C-59FC-4769-B05A-D15F9AAA753A	M0	N1	T3		2.86024	1:PROGRESSION	Yes	Primary	Female
169	TCGA-XD-AAUI-01	4	50	NO	STAGE IIB	Pancreatic Adenocarcinoma	PAAD	Pancreatic Adenocarcinoma	NA		12.0327	1:DEAD WITH TUMOR	2006-05-14	0.0333	G2	0.2831	0.38	36	Yes	12.0327	1:DECEASED	9A2DB69E-D429-45D4-89CA-A2C4E0CFC116	MX	N1	T3	With Tumor	5.75336	1:PROGRESSION	Yes	Primary	Female
170	TCGA-XD-AAUL-01	4	56	NO	STAGE IIA	Pancreatic Adenocarcinoma	PAAD	Pancreatic Adenocarcinoma	16.3724	0:DiseaseFree	16.3724	0:ALIVE OR DEAD TUMOR FREE	2006-05-14	0.1501	G2	0.2883	0.48	26	No	16.3724	0:LIVING	597A5A56-244B-4218-A55D-5D08217EA28C	MX	N0	T3		16.3724	0:CENSORED	Yes	Primary	Male
171	TCGA-XN-A8T3-01	4	67	NO	STAGE IB	Pancreatic Adenocarcinoma	PAAD	Pancreatic Adenocarcinoma	NA		31.2654	0:ALIVE OR DEAD TUMOR FREE	2002-09-15	0.0274	G2	0.2882	0.7	45	Yes	31.2654	0:LIVING	DD7BCDD8-1660-4DAB-9860-9D136C4CEE77	M0	N0	T2	With Tumor	31.2654	0:CENSORED	Yes	Primary	Male
172	TCGA-XN-A8T5-01	2	53	NO	STAGE IB	Pancreatic Adenocarcinoma	PAAD	Pancreatic Adenocarcinoma	NA		23.671	0:ALIVE OR DEAD TUMOR FREE	2002-09-15	0	G2	0.2751	0.46	10	Yes	23.671	0:LIVING	382B279F-87E1-4DBC-A2CA-C1DFDE1CF254	M0	N0	T2	With Tumor	7.95608	1:PROGRESSION	Yes	Primary	Female
173	TCGA-YB-A89D-01	2	59	NO	STAGE IIB	Pancreatic Adenocarcinoma	PAAD	Pancreatic Adenocarcinoma	11.5067	0:DiseaseFree	11.5067	0:ALIVE OR DEAD TUMOR FREE	2/28/14	0.0016	G2	0.294	0.59	31	No	11.5067	0:LIVING	B84B58C7-95B8-4162-8E61-414F8FE422C6	MX	N1	T3	Tumor Free	11.5067	0:CENSORED	Yes	Primary	Male
174	TCGA-YH-A8SY-01	4	73	NO	STAGE III	Pancreatic Adenocarcinoma	PAAD	Pancreatic Adenocarcinoma	NA		12.756	0:ALIVE OR DEAD TUMOR FREE	5/13/14	0.2168	G2	0.3002	0.43	45		12.756	0:LIVING	503D7E36-DF78-428D-9971-09FF707645C2	MX	N1	T3		12.756	0:CENSORED	Yes	Primary	Female
175	TCGA-YY-A8LH-01	4	61	NO	STAGE IIB	Pancreatic Adenocarcinoma	PAAD	Pancreatic Adenocarcinoma	66.2787	0:DiseaseFree	66.2787	0:ALIVE OR DEAD TUMOR FREE	2004-03-14	0.275	G3	0.2942	2.44	58	No	66.2787	0:LIVING	EDE2E8A7-465E-4725-880D-519899ABA0C0	MX	N1	T3	Tumor Free	66.2787	0:CENSORED	Yes	Primary	Female
176	TCGA-Z5-AAPL-01	2	74	NO	STAGE IIA	Pancreatic Adenocarcinoma	PAAD	Pancreatic Adenocarcinoma	15.3533	0:DiseaseFree	15.3533	0:ALIVE OR DEAD TUMOR FREE	11/13/14	0	G1	0.2837	0.15	7	No	15.3533	0:LIVING	6A4E10B6-E6C4-4210-AE4D-0D8E8D0CB3EC	M0	N0	T3	Tumor Free	15.3533	0:CENSORED	Yes	Primary	Female
Abbreviations: TCGA, The Cancer Genome Atlas; PAAD, pancreatic adenocarcinoma; OS, overall survival; PFS, progression free survival; DSS, disease specific survival; DFS, disease free survival; T, tumor; N, regional lymph node metastasis; Nx, regional lymph nodes cannot be assessed; M, metastatic status; Mx, metastatic status cannot be assessed; '', provide no information regarding this item; NA, …
